# Supplementary material for: Longitudinal profiling of the human gut microbiome reveals temporal and personalized responses to inulin
Source: IMetaOmics. 2025 Jun 15;2(3):e70029. doi: 10.1002/imo2.70029 (PMC12379954; doi:10.1002/imo2.70029)
Supplement: Supplementary file 2 — Table S1. Descriptive characteristics of participants. Table S2. Individual‐level participant characteristics. Table S3. Microbiome sample metadata. [file IMO2-2-e70029-s002.xlsx]

## Sheet:  S1
Table S1. Descriptive characteristics of participants (N = 19)
Variable	Mean ± SD or n (%)	Range
Demographics
Age (years)	29.6 ± 3.6	24–36
Gender (female)	10 (52.6%)	—
Height (m)	1.70 ± 0.06	1.60–1.80
Weight (kg)	61.6 ± 12.8	47–95
BMI (kg/m²)	21.3 ± 3.8	16.6–31.7
Lifestyle
Daily steps	7467 ± 2749	1000–14000
Exercise (moderate-vigorous, hrs/week)	1.4 ± 1.2	0–4
Sleep (hrs/day)	7.6 ± 0.7	7–9
Dietary intake (g/day)
Red meat	72.4 ± 52.6	0–200
White meat	291.1 ± 502.6	0–1800
Fish	36.8 ± 42.9	0–200
Fruit	348.9 ± 483.9	0–2000
Vegetables	737.5 ± 464.9	100–1500
Dairy (ml)	122.6 ± 106.9	0–300
GI symptoms
Bloating	6 (31.6%)	—
Flatulence	7 (36.8%)	—
Abdominal pain	2 (10.5%)	—
Diarrhea	1 (5.3%)	—

## Sheet: S2
Table S2. Individual-level participant characteristics (N = 20)
ID	Age	Gender	Weight	Height	BMI	Pressure	Sleep	Exercise_Walk	Exercise_M	Exercise_H	Defecation_frequency	Diet_Redmeat_g	Diet_White_g	Diet_fish_g	Diet_fruit_g	Diet_vegetable_g	Diet_dairy_ml	Symptom_Bloating	Farting	Stomachache	Diarrhea
S22	29	0	47	1.63	17.6898	4	8	10000	2	0	2.5	0	0	100	600	300	200	yes	yes	No	No	No
S8	36	1	69	1.745	22.6599	8	7	4000	1	0	0.5	100	100	100	0	450	0	yes	yes	No	No	No
S20	30	1	70	1.73	23.3887	3	7.5	6000	4	3	1	0	100	0	200	200	100	No	No	No	No	No
S12	25	1	58	1.68	20.5499	6	7	10000	1.5	1	1	100	100	20	10	700	250	yes	yes	yes	No	No
S1	35	0	48	1.68	17.0068	5	9	8000	0	0	1	100	20	10	300	300	50	yes	yes	yes	No	No
S4	28	0	51	1.6	19.9219	3	8	6000	1	0	2	80	80	40	600	1200	200	No	No	No	No	No
S18	34	1	78	1.78	24.6181	7	7.5	8000	2	0	1	100	100	0	60	200	0	No	yes	No	yes	No
S5	33	0	50	1.65	18.3655	5	7	10000	1	0	1.5	30	30	0	100	200	0	No	No	No	No	No
S7	33	1	68	1.72	22.9854	4	8	8000	2	0	2.5	200	300	20	300	1000	40	No	No	No	No	No
S9	25	1	48	1.7	16.609	8	8	10000	0	0	1	100	100	0	0	1200	3	No	yes	No	No	No
S2	29	1	78	1.776	24.7291	6	8	5000	0	0	1	100	1800	40	750	1500	200	No	No	No	No	No
S15	27	1	65	1.73	21.7181	6	8	14000	0	0	1	10	10	20	200	300	0	yes	yes	No	NO	No
S11	29	0	53	1.63	19.9481	5	8	1000	2	1	1	50	0	50	300	1500	250	No	No	No	No	No
S17	30	0	48	1.6	18.75	4	7	8000	0	0	2	200	200	200	200	800	250	No	No	No	No	No
S14	32	0	56	1.65	20.5693	4	8	6000	3	0	1	50	50	100	200	450	100	No	No	No	No	No
S16	24	0	65	1.65	23.8751	5	7	10000	1	0	1	0	0	0	2000	1500	236	No	No	No	No	thirst for 2-3 days
S10	24	1	58	1.7	20.0692	6	8	8000	1.5	0.5	1.5	100	50	50	100	100	100	yes	yes	No	No	No
S3	25	1	70	1.8	21.6049	NA	NA	NA	NA	NA	NA	NA	NA	NA	NA	NA	NA	NA	NA	NA	NA	NA
S19	32	1	95	1.73	31.7418	5	8	6000	0.5	0	1	100	50	100	50	100	100	No	yes	No	No	No
S13	32	1	70	1.74	23.1206	5	7.5	8000	0.5	0	1	100	50	50	600	800	250	No	yes	No	No	No

## Sheet: S3
Table S3. Microbiome Sample Metadata
sample-id	SampleID_old	Lable	DNA_lable_tec_rep	DNA_lable_bio_rep	Sysytem	Subject	Timeline	Media	Group	Acetate	Propionate	Butyrate	Collection_Date	Collection_Time	Bristol_Stool_Scale_score	PH	OD
#q2:types	categorical	categorical	categorical	categorical	categorical	categorical	numeric	categorical	categorical	numeric	numeric	numeric	categorical	categorical	numeric	numeric	numeric
Sample137	F_H5	S4_B1_4	S4_B1	S4_B1	vivo	S4	-10		Baseline	3081.73	1895.25	1956.91	2021-05-07	13:00:00	3
Sample263	P1G9	S22_B1	S22_B1	S22_B1	vivo	S21	-10		Baseline	1763.05	1111.36	584.908	2021-05-11	20:00:00	3
Sample372	P3A6	S4_B1_2	S4_B1	S4_B1	vivo	S4	-10		Baseline	3081.73	1895.25	1956.91	2021-05-07	13:00:00	3
Sample200	P1B2	S4_B2	S4_B2	S4_B2	vivo	S4	-8		Baseline	2685.28	1830.7	1691.08	2021-05-09	12:00:00	3
Sample241	P1F1	S16_B1	S16_B1	S16_B1	vivo	S16	-8		Baseline	8832.39	1181.47	1840.15	2021-05-09	11:10:00	3
Sample253	P1G10	S22_B2	S22_B2	S22_B2	vivo	S21	-8		Baseline	3795.4	2035.54	608.044	2021-05-13	17:30:00	3
Sample205	P1B9	S6_B1	S6_B1	S6_B1	vivo	S6	-7		Baseline	8587.37	1469.1	3547.4	2021-05-07	09:00:00	4
Sample247	P1F5	S17_B1	S17_B1	S17_B1	vivo	S17	-7		Baseline	34334.9	12577.4	11792	2021-05-10	10:30:00	3
Sample252	P1G1	S19_B1	S19_B1	S19_B1	vivo	S19	-7		Baseline	10641.8	3917.72	2163.7	2021-05-10	16:10:00	4
Sample259	P1G5	S20_B1	S20_B1	S20_B1	vivo	S20	-7		Baseline	5674.16	1730.75	860.313	2021-05-10	10:30:00	3
Sample104	F_B3	S4_B3_4	S4_B3	S4_B3	vivo	S4	-6		Baseline	2366.61	1964.97	1747.5	2021-05-11	14:30:00	3
Sample110	F_C3	S5_B1_4	S5_B1	S5_B1	vivo	S5	-6		Baseline	4205.81	507.264	171.416	2021-05-08	14:30:00	3
Sample115	F_D3	S11_B1_4	S11_B1	S11_B1	vivo	S11	-6		Baseline	5535.56	881.735	1959.6	2021-05-09	11:05:00	4
Sample143	F341_F11-R805_R3_0713	S5_B1_2	S5_B1	S5_B1	vivo	S5	-6		Baseline	4205.81	507.264	171.416	2021-05-08	14:30:00	3
Sample185	P1A1	S1_B1	S1_B1	S1_B1	vivo	S1	-6		Baseline	7614.66	1150.16	1826.89	2021-05-07	11:00:00	5
Sample194	P1A5	S2_B1	S2_B1	S2_B1	vivo	S2	-6		Baseline	6735.87	2604.52	2123.78	2021-05-07	09:00:00	4
Sample198	P1A9	S3_B1	S3_B1	S3_B1	vivo	S3	-6		Baseline	4666.31	2209.96	798.333	2021-05-06	10:00:00	4
Sample206	P1C1	S7_B1	S7_B1	S7_B1	vivo	S7	-6		Baseline	7865.23	2846.23	2120.64	2021-05-08	09:20:00	4
Sample214	P1C5	S8_B1	S8_B1	S8_B1	vivo	S8	-6		Baseline	4962.58	3056.88	761.855	2021-05-09	10:00:00	7
Sample218	P1C9	S9_B1	S9_B1	S9_B1	vivo	S9	-6		Baseline	13958.6	6431.31	3596.17	2021-05-09	08:20:00	4
Sample219	P1D1	S10_B1	S10_B1	S10_B1	vivo	S10	-6		Baseline	5429.83	2063.35	1947.72	2021-05-09	11:05:00	4
Sample226	P1D5	S11_B1	S11_B1	S11_B1	vivo	S11	-6		Baseline	5535.56	881.735	1959.6	2021-05-09	11:05:00	4
Sample230	P1D9	S12_B1	S12_B1	S12_B1	vivo	S12	-6		Baseline	4065.97	974.981	75.1522	2021-05-09	08:50:00	3
Sample236	P1E5	S14_B1	S14_B1	S14_B1	vivo	S14	-6		Baseline	5345.5	1541.43	792.796	2021-05-10	09:30:00	4
Sample240	P1E9	S15_B1	S15_B1	S15_B1	vivo	S15	-6		Baseline	8908.26	2881.65	3440.94	2021-05-10	10:00:00	4
Sample244	P1F2	S16_B2	S16_B2	S16_B2	vivo	S16	-6		Baseline	9070.33	1707.22	962.796	2021-05-11	08:30:00	3
Sample251	P1F9	S18_B1	S18_B1	S18_B1	vivo	S18	-6		Baseline	10980.7	4159.41	1588.78	2021-05-11	08:50:00	6
Sample385	P3C8	S4_B3_3	S4_B3	S4_B3	vivo	S4	-6		Baseline	2366.61	1964.97	1747.5	2021-05-11	14:30:00	3
Sample397	P3E8	S11_B1_3	S11_B1	S11_B1	vivo	S11	-6		Baseline	5535.56	881.735	1959.6	2021-05-09	11:05:00	4
Sample199	P1B10	S6_B2	S6_B2	S6_B2	vivo	S6	-5		Baseline	6673.07	666.789	2307.43	2021-05-09	09:00:00	4
Sample248	P1F6	S17_B2	S17_B2	S17_B2	vivo	S17	-5		Baseline	32522.9	12106.2	10264.7	2021-05-12	10:00:00	3
Sample260	P1G6	S20_B2	S20_B2	S20_B2	vivo	S20	-5		Baseline	4521.36	1239.6	735.69	2021-05-12	11:30:00	4
Sample164	F341_F17-R805_R2_0713	S1_B2	S1_B2	S1_B2	vivo	S1	-4		Baseline	4317.05	381.385	823.4	2021-05-09	09:20:00	4
Sample169	F341_F19-R805_R2_0713	S7_B2	S7_B2	S7_B2	vivo	S7	-4		Baseline	7772.95	4122.31	2005.12	2021-05-10	08:45:00	4
Sample174	F341_F23-R805_R2_0713	S19_B2	S19_B2	S19_B2	vivo	S19	-4		Baseline	21465.5	8378.88	5947.93	2021-05-13	13:20:00	4
Sample186	P1A10	S3_B2	S3_B2	S3_B2	vivo	S3	-4		Baseline	6324.17	1904.63	1144.67	2021-05-08	10:00:00	4
Sample191	P1A2	S1_B2	S1_B2	S1_B2	vivo	S1	-4		Baseline	4317.05	381.385	823.4	2021-05-09	09:20:00	4
Sample195	P1A6	S2_B2	S2_B2	S2_B2	vivo	S2	-4		Baseline	7856.96	779.653	4501.83	2021-05-09	14:00:00	4
Sample201	P1B4	S4_B4	S4_B4	S4_B4	vivo	S4	-4		Baseline	3869.68	2853.13	2516.36	2021-05-13	13:00:00	2
Sample202	P1B6	S5_B2	S5_B2	S5_B2	vivo	S5	-4		Baseline	3557.85	1586.82	1163.42	2021-05-10	19:00:00	3
Sample207	P1C10	S9_B2	S9_B2	S9_B2	vivo	S9	-4		Baseline	37100	9443.17	15668.4	2021-05-11	08:20:00	4
Sample211	P1C2	S7_B2	S7_B2	S7_B2	vivo	S7	-4		Baseline	7772.95	4122.31	2005.12	2021-05-10	08:45:00	4
Sample215	P1C6	S8_B2	S8_B2	S8_B2	vivo	S8	-4		Baseline	9355.29	2110.39	3932.87	2021-05-11	07:00:00	4
Sample220	P1D10	S12_B2	S12_B2	S12_B2	vivo	S12	-4		Baseline	13289.5	1539.77	1837.49	2021-05-11	09:00:00	3
Sample223	P1D2	S10_B2	S10_B2	S10_B2	vivo	S10	-4		Baseline	4620.67	780.387	504.875	2021-05-11	07:45:00	4
Sample227	P1D6	S11_B2	S11_B2	S11_B2	vivo	S11	-4		Baseline	2871.08	998.119	772.149	2021-05-11	08:45:00	4
Sample231	P1E10	S15_B2	S15_B2	S15_B2	vivo	S15	-4		Baseline	12281	1446.84	4777.88	2021-05-12	10:00:00	4
Sample233	P1E2	S13_B2	S13_B2	S13_B2	vivo	S13	-4		Baseline	8452.75	3686.15	1235.11	2021-05-12	08:35:00	3
Sample237	P1E6	S14_B2	S14_B2	S14_B2	vivo	S14	-4		Baseline	5031.55	3011.35	1587.11	2021-05-12	09:00:00	5
Sample242	P1F10	S18_B2	S18_B2	S18_B2	vivo	S18	-4		Baseline	8277.52	2595.93	1538.93	2021-05-13	08:25:00	4
Sample245	P1F3	S16_B3	S16_B3	S16_B3	vivo	S16	-4		Baseline	10438	1210.19	2816.9	2021-05-13	07:00:00	3
Sample256	P1G2	S19_B2	S19_B2	S19_B2	vivo	S19	-4		Baseline	21465.5	8378.88	5947.93	2021-05-13	13:20:00	4
Sample254	P1G11_0713	S22_B3	S22_B3	S22_B3	vivo	S21	-3		Baseline	1769.62	1084.77	424.25	2021-05-18	17:00:00	3
Sample261	P1G7	S20_B3	S20_B3	S20_B3	vivo	S20	-3		Baseline	3019.51	1258.48	546.767	2021-05-14	11:30:00	4
Sample125	F_F3	S15_B3_4	S15_B3	S15_B3	vivo	S15	-2		Baseline	2458.49	171.149	1190.92	2021-05-14	10:00:00	4
Sample130	F_G3	S18_B3_4	S18_B3	S18_B3	vivo	S18	-2		Baseline	3986.1	1609.29	1736.19	2021-05-15	09:30:00	4
Sample159	F341_F15-R805_R3_0713	S15_B3_2	S15_B3	S15_B3	vivo	S15	-2		Baseline	2458.49	171.149	1190.92	2021-05-14	10:00:00	4
Sample166	F341_F17-R805_R3_0713	S1_B3	S1_B3	S1_B3	vivo	S1	-2		Baseline	5474.66	743.037	1347.89	2021-05-11	09:05:00	4
Sample171	F341_F19-R805_R3_0713	S7_B3	S7_B3	S7_B3	vivo	S7	-2		Baseline	7210.62	4720.99	1606.95	2021-05-12	08:40:00	7
Sample175	F341_F23-R805_R3_0713	S19_B3	S19_B3	S19_B3	vivo	S19	-2		Baseline	14376.7	6184.23	3480.62	2021-05-15	13:00:00	4
Sample187	P1A11	S3_B3	S3_B3	S3_B3	vivo	S3	-2		Baseline	5086.15	1789.37	968.538	2021-05-10	10:00:00	4
Sample188	P1A11_0713	S3_B3	S3_B3	S3_B3	vivo	S3	-2		Baseline	5086.15	1789.37	968.538	2021-05-10	10:00:00	4
Sample192	P1A3	S1_B3	S1_B3	S1_B3	vivo	S1	-2		Baseline	5474.66	743.037	1347.89	2021-05-11	09:05:00	4
Sample196	P1A7	S2_B3	S2_B3	S2_B3	vivo	S2	-2		Baseline	18128.5	3077.44	5295.84	2021-05-11	09:00:00	4
Sample203	P1B7	S5_B3	S5_B3	S5_B3	vivo	S5	-2		Baseline	5704.47	2063.11	1889.48	2021-05-12	19:00:00	3
Sample208	P1C11	S9_B3	S9_B3	S9_B3	vivo	S9	-2		Baseline	15468.3	11622.5	6981.51	2021-05-13	07:45:00	4
Sample209	P1C11_0713	S9_B3	S9_B3	S9_B3	vivo	S9	-2		Baseline	15468.3	11622.5	6981.51	2021-05-13	07:45:00	4
Sample212	P1C3	S7_B3	S7_B3	S7_B3	vivo	S7	-2		Baseline	7210.62	4720.99	1606.95	2021-05-12	08:40:00	7
Sample216	P1C7	S8_B3	S8_B3	S8_B3	vivo	S8	-2		Baseline	11733.9	2234.86	4501.4	2021-05-13	08:30:00	4
Sample221	P1D11	S12_B3	S12_B3	S12_B3	vivo	S12	-2		Baseline	4329.47	1507.17	790.951	2021-05-13	09:00:00	4
Sample224	P1D3	S10_B3	S10_B3	S10_B3	vivo	S10	-2		Baseline	14018.6	7266.15	4552.83	2021-05-13	08:45:00	4
Sample228	P1D7	S11_B3	S11_B3	S11_B3	vivo	S11	-2		Baseline	1638.34	265.041	13.3458	2021-05-13	09:45:00	4
Sample234	P1E3	S13_B3	S13_B3	S13_B3	vivo	S13	-2		Baseline	7276.78	3808.31	920.857	2021-05-14	08:45:00	3
Sample238	P1E7	S14_B3	S14_B3	S14_B3	vivo	S14	-2		Baseline	8107.12	4801.6	1600.73	2021-05-14	09:30:00	4
Sample249	P1F7	S17_B3	S17_B3	S17_B3	vivo	S17	-2		Baseline	16602.3	6680.74	3887.58	2021-05-15	17:00:00	4
Sample255	P1G12	S22_B4	S22_B4	S22_B4	vivo	S21	-2		Baseline	2509.81	1215.57	194.729	2021-05-19	14:20:00	3
Sample257	P1G3	S19_B3	S19_B3	S19_B3	vivo	S19	-2		Baseline	14376.7	6184.23	3480.62	2021-05-15	13:00:00	4
Sample406	P3G3	S15_B3_2	S15_B3	S15_B3	vivo	S15	-2		Baseline	2458.49	171.149	1190.92	2021-05-14	10:00:00	4
Sample410	P3G8	S18_B3_3	S18_B3	S18_B3	vivo	S18	-2		Baseline	3986.1	1609.29	1736.19	2021-05-15	09:30:00	4
Sample120	F_E3	S6_B4_4	S6_B4	S6_B4	vivo	S6	-1		Baseline	4504.04	1661.73	1952.57	2021-05-13	09:00:00	4
Sample401	P3F3	S6_B4_2	S6_B4	S6_B4	vivo	S6	-1		Baseline	4504.04	1661.73	1952.57	2021-05-13	09:00:00	4
Sample404	P3F8	S6_B4_3	S6_B4	S6_B4	vivo	S6	-1		Baseline	4504.04	1661.73	1952.57	2021-05-13	09:00:00	4
Sample86	A_H10	S22_B5	S22_B5	S22_B5	vivo	S21	0		Baseline	2636.61	1272.18	312.871	2021-05-21	11:00:00	3
Sample151	F341_F13-R805_R3_0713	S6_B5_2	S6_B5	S6_B5	vivo	S6	0		Baseline	5268.88	2353.57	1436.88	2021-05-14	09:00:00	4
Sample189	P1A12	S3_B4	S3_B4	S3_B4	vivo	S3	0		Baseline	11648.7	2619.11	2017.31	2021-05-12	10:00:00	4
Sample190	P1A12_0713	S3_B4	S3_B4	S3_B4	vivo	S3	0		Baseline	11648.7	2619.11	2017.31	2021-05-12	10:00:00	4
Sample193	P1A4	S1_B4	S1_B4	S1_B4	vivo	S1	0		Baseline	2703.97	469.173	734.756	2021-05-13	08:40:00	3
Sample197	P1A8	S2_B4	S2_B4	S2_B4	vivo	S2	0		Baseline	19604.5	3876.02	4589.06	2021-05-13	09:00:00	4
Sample204	P1B8	S5_B4	S5_B4	S5_B4	vivo	S5	0		Baseline	5183.06	1903.92	1440.56	2021-05-14	10:00:00	3
Sample210	P1C12	S9_B4	S9_B4	S9_B4	vivo	S9	0		Baseline	31334.9	15258.4	10420.8	2021-05-15	08:00:00	4
Sample213	P1C4	S7_B4	S7_B4	S7_B4	vivo	S7	0		Baseline	8808.75	4384.31	2389.75	2021-05-14	08:40:00	4
Sample217	P1C8	S8_B4	S8_B4	S8_B4	vivo	S8	0		Baseline	6064.28	2572.72	1139.9	2021-05-15	08:00:00	4
Sample222	P1D12	S12_B4	S12_B4	S12_B4	vivo	S12	0		Baseline	12144.5	1640.47	3162.38	2021-05-15	09:30:00	4
Sample225	P1D4	S10_B4	S10_B4	S10_B4	vivo	S10	0		Baseline	7461.49	3829.72	2735.27	2021-05-15	08:10:00	4
Sample229	P1D8	S11_B4	S11_B4	S11_B4	vivo	S11	0		Baseline	3088.58	1014.67	944.963	2021-05-15	09:10:00	4
Sample232	P1E12	S15_B4	S15_B4	S15_B4	vivo	S15	0		Baseline	7891.29	942.64	3032.06	2021-05-16	10:00:00	4
Sample235	P1E4	S13_B4	S13_B4	S13_B4	vivo	S13	0		Baseline	6293.09	2829.07	1657.84	2021-05-16	08:10:00	3
Sample239	P1E8	S14_B4	S14_B4	S14_B4	vivo	S14	0		Baseline	6465.8	1391.78	508.283	2021-05-16	09:50:00	4
Sample243	P1F12	S18_B4	S18_B4	S18_B4	vivo	S18	0		Baseline	48366.9	34963.8	31200	2021-05-17	08:50:00	6
Sample246	P1F4	S16_B4	S16_B4	S16_B4	vivo	S16	0		Baseline	12748.8	2153.94	3138.09	2021-05-17	08:50:00	4
Sample250	P1F8	S17_B4	S17_B4	S17_B4	vivo	S17	0		Baseline	37836.1	13395.3	8440.14	2021-05-17	09:30:00	6
Sample258	P1G4	S19_B4	S19_B4	S19_B4	vivo	S19	0		Baseline	11577.1	5716.46	3147.16	2021-05-17	10:20:00	4
Sample262	P1G8	S20_B4	S20_B4	S20_B4	vivo	S20	0		Baseline	4319.35	1402.04	992.095	2021-05-17	11:30:00	4
Sample264	P1H1	S4_B5	S4_B5	S4_B5	vivo	S4	0		Baseline	2488.33	1779.49	1240.89	2021-05-17	10:00:00	2
Sample393	P3E3	S6_B5_2	S6_B5	S6_B5	vivo	S6	0		Baseline	5268.88	2353.57	1436.88	2021-05-14	09:00:00	4
Sample1	A_A1	S1_I1	S1_I1	S1_I1	vivo	S1	1		Inulin	3666.31	27.9837	1212.66	2021-05-14	08:00:00	4
Sample3	A_A11	S2_I1	S2_I1	S2_I1	vivo	S2	1		Inulin	7881.17	403.262	4968.97	2021-05-14	09:00:00	4
Sample30	A_C3	S4_I1	S4_I1	S4_I1	vivo	S4	1		Inulin	3833.87	1345.79	1168.23	2021-05-18	11:00:00	2
Sample33	A_C6	S5_I1	S5_I1	S5_I1	vivo	S5	1		Inulin	3153.9	1704.07	501.982	2021-05-15	12:00:00	4
Sample36	A_C9	S6_I1	S6_I1	S6_I1	vivo	S6	1		Inulin	3743.28	53.0574	850.813	2021-05-15	09:00:00	4
Sample41	A_D2	S7_I1_1	S7_I1_1	S7_I1	vivo	S7	1		Inulin	6022.93	2186.38	279.248	2021-05-15	09:30:00	7
Sample42	A_D3	S7_I1_2	S7_I1_2	S7_I1	vivo	S7	1		Inulin	2605.76	3260.75	126.314	2021-05-15	18:00:00	7
Sample44	A_D5	S8_I1	S8_I1	S8_I1	vivo	S8	1		Inulin	5490.13	154.119	2139.72	2021-05-16	07:00:00	4
Sample49	A_E1	S9_I1	S9_I1	S9_I1	vivo	S9	1		Inulin	29831.5	2677.82	11608.7	2021-05-16	08:00:00	4
Sample52	A_E12	S12_I1	S12_I1	S12_I1	vivo	S12	1		Inulin	1363.71	162.586	2909.48	2021-05-16	09:00:00	4
Sample54	A_E3	S10_I1	S10_I1	S10_I1	vivo	S10	1		Inulin	6166.58	3783.46	4333.4	2021-05-16	09:15:00	4
Sample60	A_E9	S11_I1	S11_I1	S11_I1	vivo	S11	1		Inulin	4470.72	1643.53	272.915	2021-05-16	09:15:00	4
Sample62	A_F10	S14_I1	S14_I1	S14_I1	vivo	S14	1		Inulin	5218.92	3063.43	669.836	2021-05-17	09:30:00	4
Sample64	A_F12	S15_I1	S15_I1	S15_I1	vivo	S15	1		Inulin	3220.99	488.018	1272.97	2021-05-17	10:00:00	4
Sample68	A_F5	S13_I1	S13_I1	S13_I1	vivo	S13	1		Inulin	14905.2	17609.6	4686.52	2021-05-17	08:15:00	3
Sample75	A_G11	S17_I1	S17_I1	S17_I1	vivo	S17	1		Inulin	36383.6	13825.7	8936.98	2021-05-18	17:30:00	4
Sample80	A_G5	S16_I1	S16_I1	S16_I1	vivo	S16	1		Inulin	9274.83	869.955	3503.19	2021-05-18	08:35:00	3
Sample91	A_H5	S19_I1	S19_I1	S19_I1	vivo	S19	1		Inulin	6018.77	1612.47	5760.9	2021-05-18	13:00:00	4
Sample94	A_H8	S20_I1	S20_I1	S20_I1	vivo	S20	1		Inulin	1103.17	424.199	2854.87	2021-05-18	00:00:00	0
Sample4	A_A12	S2_I2	S2_I2	S2_I2	vivo	S2	2		Inulin	8332.17	924.352	2522.79	2021-05-15	14:00:00	4
Sample5	A_A2	S1_I2	S1_I2	S1_I2	vivo	S1	2		Inulin	6145.83	2014.07	2969.65	2021-05-15	08:05:00	4
Sample24	A_B9	S3_I1	S3_I1	S3_I1	vivo	S3	2		Inulin	6696.16	103.205	3866.67	2021-05-14	10:00:00	5
Sample26	A_C10	S6_I2	S6_I2	S6_I2	vivo	S6	2		Inulin	8392.2	1025.98	3435.43	2021-05-16	09:00:00	4
Sample34	A_C7	S5_I2	S5_I2	S5_I2	vivo	S5	2		Inulin	3043.31	2171.36	544.071	2021-05-16	19:30:00	2
Sample43	A_D4	S7_I2	S7_I2	S7_I2	vivo	S7	2		Inulin	3248.48	3562.51	410.854	2021-05-16	09:30:00	4
Sample45	A_D6	S8_I2	S8_I2	S8_I2	vivo	S8	2		Inulin	7016.78	3020.32	1643.94	2021-05-17	08:30:00	4
Sample50	A_E10	S11_I2	S11_I2	S11_I2	vivo	S11	2		Inulin	2466.94	856.689	64.9869	2021-05-17	07:55:00	4
Sample53	A_E2	S9_I2	S9_I2	S9_I2	vivo	S9	2		Inulin	3530.9	1091.85	1613.67	2021-05-17	08:00:00	4
Sample55	A_E4	S10_I2	S10_I2	S10_I2	vivo	S10	2		Inulin	9410.72	6905.72	1826.07	2021-05-17	08:55:00	4
Sample61	A_F1	S12_I2	S12_I2	S12_I2	vivo	S12	2		Inulin	2577.89	769.158	1123.37	2021-05-17	09:30:00	4
Sample63	A_F11	S14_I2	S14_I2	S14_I2	vivo	S14	2		Inulin	8886.38	2722.59	2244.42	2021-05-18	09:30:00	4
Sample69	A_F6	S13_I2	S13_I2	S13_I2	vivo	S13	2		Inulin	5634.17	2361.39	949.382	2021-05-18	07:55:00	3
Sample73	A_G1	S15_I2	S15_I2	S15_I2	vivo	S15	2		Inulin	3734.56	470.08	1412.31	2021-05-18	10:00:00	4
Sample76	A_G12	S17_I2	S17_I2	S17_I2	vivo	S17	2		Inulin	24464.4	7220.71	8270.16	2021-05-19	13:50:00	4
Sample81	A_G6	S16_I2	S16_I2	S16_I2	vivo	S16	2		Inulin	10986.5	426.293	5996.95	2021-05-19	08:25:00	3
Sample90	A_H4	S18_I1	S18_I1	S18_I1	vivo	S18	2		Inulin	28861.3	27446	18971.2	2021-05-19	08:30:00	4
Sample92	A_H6	S19_I2	S19_I2	S19_I2	vivo	S19	2		Inulin	9206.04	4328.15	3310.82	2021-05-19	11:00:00	4
Sample95	A_H9	S20_I2	S20_I2	S20_I2	vivo	S20	2		Inulin	5434.31	2993.6	3352.61	2021-05-19	00:00:00	0
Sample179	F341_F5-R805_R3_0713	S6_I3	S6_I3	S6_I3	vivo	S6	3		Inulin	4318.73	183.556	1375.83	2021-05-17	09:00:00	4
Sample274	P2A1	S1_I3	S1_I3	S1_I3	vivo	S1	3		Inulin	9682.33	1957.68	3337.89	2021-05-16	08:10:00	4
Sample277	P2A2	S3_I2	S3_I2	S3_I2	vivo	S3	3		Inulin	7489.23	2472.84	1447.27	2021-05-15	10:00:00	4
Sample278	P2A3	S5_I3	S5_I3	S5_I3	vivo	S5	3		Inulin	10403.4	5304.35	2459.54	2021-05-17	14:30:00	4
Sample279	P2A4	S7_I3	S7_I3	S7_I3	vivo	S7	3		Inulin	3812.35	3241.27	639.076	2021-05-17	09:30:00	4
Sample280	P2A5	S9_I3	S9_I3	S9_I3	vivo	S9	3		Inulin	11951	1031.76	6549.04	2021-05-18	08:00:00	4
Sample281	P2A6	S11_I3	S11_I3	S11_I3	vivo	S11	3		Inulin	3700.98	1978.4	960.249	2021-05-18	10:50:00	4
Sample282	P2A7	S13_I3	S13_I3	S13_I3	vivo	S13	3		Inulin	8965.52	4828.15	3477.44	2021-05-19	16:50:00	3
Sample284	P2A9	S17_I3	S17_I3	S17_I3	vivo	S17	3		Inulin	12417.9	8054.11	4599.51	2021-05-20	18:20:00	1
Sample295	P2B8	S15_I3	S15_I3	S15_I3	vivo	S15	3		Inulin	3729.93	652.972	732.498	2021-05-19	10:00:00	4
Sample322	P2E1	S2_I3	S2_I3	S2_I3	vivo	S2	3		Inulin	16681.4	5979.11	4104.17	2021-05-16	14:00:00	4
Sample323	P2E10	S20_I3	S20_I3	S20_I3	vivo	S20	3		Inulin	2673.43	765.96	561.321	2021-05-20	00:00:00	0
Sample328	P2E3	S6_I3	S6_I3	S6_I3	vivo	S6	3		Inulin	4318.73	183.556	1375.83	2021-05-17	09:00:00	4
Sample329	P2E4	S8_I3	S8_I3	S8_I3	vivo	S8	3		Inulin	6136.05	2393.88	1348.7	2021-05-18	08:30:00	4
Sample330	P2E5	S10_I3	S10_I3	S10_I3	vivo	S10	3		Inulin	7326.2	5572.13	3183.91	2021-05-18	07:50:00	4
Sample331	P2E6	S12_I3	S12_I3	S12_I3	vivo	S12	3		Inulin	2457.54	876.933	2799.84	2021-05-18	09:00:00	4
Sample332	P2E7	S14_I3	S14_I3	S14_I3	vivo	S14	3		Inulin	8464.42	3270.57	2460.42	2021-05-19	09:30:00	5
Sample333	P2E8	S16_I3	S16_I3	S16_I3	vivo	S16	3		Inulin	10625.4	851.34	3974.13	2021-05-20	08:35:00	3
Sample370	P2H9	S19_I3	S19_I3	S19_I3	vivo	S19	3		Inulin	4769.86	1386.19	2066.27	2021-05-20	15:00:00	4
Sample6	A_A3	S1_I4	S1_I4	S1_I4	vivo	S1	4		Inulin	8260.94	518.424	1719.22	2021-05-17	08:25:00	4
Sample13	A_B1	S2_I4	S2_I4	S2_I4	vivo	S2	4		Inulin	7247.23	671.52	3111.11	2021-05-17	09:00:00	4
Sample14	A_B10	S3_I3	S3_I3	S3_I3	vivo	S3	4		Inulin	4376.97	2289.23	810.614	2021-05-16	10:00:00	4
Sample31	A_C4	S4_I2	S4_I2	S4_I2	vivo	S4	4		Inulin	6427.11	2545.17	886.842	2021-05-21	09:30:00	4
Sample46	A_D7	S8_I4	S8_I4	S8_I4	vivo	S8	4		Inulin	6247.55	209.328	2321.29	2021-05-19	08:30:00	4
Sample56	A_E5	S10_I4	S10_I4	S10_I4	vivo	S10	4		Inulin	10665.7	3790.12	1418.87	2021-05-19	08:00:00	4
Sample65	A_F2	S12_I4	S12_I4	S12_I4	vivo	S12	4		Inulin	2909.37	428.319	2131.27	2021-05-19	09:00:00	4
Sample70	A_F7	S13_I4	S13_I4	S13_I4	vivo	S13	4		Inulin	6532.42	3447.81	1561.33	2021-05-20	18:00:00	3
Sample77	A_G2	S15_I4	S15_I4	S15_I4	vivo	S15	4		Inulin	4410.98	115.263	3687.92	2021-05-20	10:00:00	4
Sample82	A_G7	S16_I4	S16_I4	S16_I4	vivo	S16	4		Inulin	8536	1827.52	2838.39	2021-05-21	09:00:00	3
Sample85	A_H1	S17_I4	S17_I4	S17_I4	vivo	S17	4		Inulin	38590.5	15114.1	9615.5	2021-05-21	10:50:00	4
Sample286	P2B10	S19_I4	S19_I4	S19_I4	vivo	S19	4		Inulin	3379.53	2322.08	483.049	2021-05-21	08:00:00	4
Sample334	P2E9	S18_I2	S18_I2	S18_I2	vivo	S18	4		Inulin	43037.4	16774.4	26988.6	2021-05-21	08:20:00	4
Sample340	P2F3	S6_I4	S6_I4	S6_I4	vivo	S6	4		Inulin	3797.27	2.77026	493.764	2021-05-18	09:00:00	4
Sample132	F_G5	S18_I3_4	S18_I3	S18_I3	vivo	S18	5		Inulin	36327	7997.09	7857.48	2021-05-22	09:30:00	3
Sample285	P2B1	S1_I5	S1_I5	S1_I5	vivo	S1	5		Inulin	8766.75	26.3593	3507.11	2021-05-18	08:30:00	4
Sample289	P2B2	S3_I4	S3_I4	S3_I4	vivo	S3	5		Inulin	4013.69	1226.71	2139.65	2021-05-17	10:00:00	5
Sample290	P2B3	S5_I4	S5_I4	S5_I4	vivo	S5	5		Inulin	6766.27	2852.38	697.78	2021-05-19	13:00:00	4
Sample291	P2B4	S7_I4	S7_I4	S7_I4	vivo	S7	5		Inulin	5355.22	7094.54	508.237	2021-05-19	09:00:00	4
Sample292	P2B5	S9_I4	S9_I4	S9_I4	vivo	S9	5		Inulin	6199.46	2425.53	3754.2	2021-05-20	08:00:00	4
Sample293	P2B6	S11_I4	S11_I4	S11_I4	vivo	S11	5		Inulin	3732.55	1774.41	901.422	2021-05-20	08:00:00	4
Sample294	P2B7	S13_I5	S13_I5	S13_I5	vivo	S13	5		Inulin	4006.36	2004.27	387.471	2021-05-21	08:40:00	3
Sample296	P2B9	S17_I5	S17_I5	S17_I5	vivo	S17	5		Inulin	18979.4	12065.4	5333.1	2021-05-22	13:10:00	3
Sample298	P2C10	S19_I5	S19_I5	S19_I5	vivo	S19	5		Inulin	2631.07	614.315	1332.89	2021-05-22	18:00:00	4
Sample299	P2C11	S22_I2	S22_I2	S22_I2	vivo	S21	5		Inulin	6732.91	4809.35	1312.18	2021-05-26	13:00:00	3
Sample300	P2C11_0713	S22_I2	S22_I2	S22_I2	vivo	S21	5		Inulin	6732.91	4809.35	1312.18	2021-05-26	13:00:00	3
Sample308	P2C8	S15_I5	S15_I5	S15_I5	vivo	S15	5		Inulin	5629.29	1036.03	2900.94	2021-05-21	10:00:00	4
Sample326	P2E2	S4_I3	S4_I3	S4_I3	vivo	S4	5		Inulin	5752.66	3344.57	1741.44	2021-05-22	10:00:00	2
Sample327	P2E2_0713	S4_I3	S4_I3	S4_I3	vivo	S4	5		Inulin	5752.66	3344.57	1741.44	2021-05-22	10:00:00	2
Sample335	P2F1	S2_I5	S2_I5	S2_I5	vivo	S2	5		Inulin	11131.4	3591.5	8233.61	2021-05-18	09:00:00	4
Sample341	P2F4	S8_I5	S8_I5	S8_I5	vivo	S8	5		Inulin	7799.79	1539.31	1433.21	2021-05-20	07:30:00	4
Sample342	P2F5	S10_I5	S10_I5	S10_I5	vivo	S10	5		Inulin	11630.8	7263.17	1166.11	2021-05-20	08:40:00	4
Sample343	P2F6	S12_I5	S12_I5	S12_I5	vivo	S12	5		Inulin	1150.54	198.604	406.902	2021-05-20	09:00:00	4
Sample344	P2F7	S14_I4	S14_I4	S14_I4	vivo	S14	5		Inulin	9301.25	2489.07	1638.68	2021-05-21	09:30:00	4
Sample345	P2F8	S16_I5	S16_I5	S16_I5	vivo	S16	5		Inulin	9890.31	1805.75	2437.58	2021-05-22	09:00:00	3
Sample351	P2G3	S6_I5	S6_I5	S6_I5	vivo	S6	5		Inulin	7800.06	714.006	1808.36	2021-05-19	09:00:00	4
Sample398	P3E9	S18_I3_3	S18_I3	S18_I3	vivo	S18	5		Inulin	36327	7997.09	7857.48	2021-05-22	09:30:00	3
Sample7	A_A4	S1_I6	S1_I6	S1_I6	vivo	S1	6		Inulin	11943.6	1496.67	5238.3	2021-05-19	09:50:00	4
Sample15	A_B11	S3_I5	S3_I5	S3_I5	vivo	S3	6		Inulin	13404.1	5570.61	4203.32	2021-05-18	10:00:00	4
Sample17	A_B2	S2_I6	S2_I6	S2_I6	vivo	S2	6		Inulin	7339.44	108.296	3953.52	2021-05-19	09:00:00	4
Sample27	A_C11	S6_I6	S6_I6	S6_I6	vivo	S6	6		Inulin	34382	1839.99	5064.6	2021-05-20	08:30:00	4
Sample32	A_C5	S4_I4	S4_I4	S4_I4	vivo	S4	6		Inulin	3039.77	1091.29	881.454	2021-05-23	13:00:00	2
Sample47	A_D8	S8_I6	S8_I6	S8_I6	vivo	S8	6		Inulin	3973.13	1886.22	672.701	2021-05-21	08:30:00	4
Sample57	A_E6	S10_I6	S10_I6	S10_I6	vivo	S10	6		Inulin	4310.73	2985.62	951.152	2021-05-21	08:20:00	4
Sample67	A_F4	S12_I9	S12_I9	S12_I9	vivo	S12	6		Inulin	10277.8	1645.62	2458.76	2021-05-21	09:00:00	4
Sample78	A_G3	S15_I6	S15_I6	S15_I6	vivo	S15	6		Inulin	2935.52	843.945	267.21	2021-05-22	10:00:00	4
Sample83	A_G8	S16_I6	S16_I6	S16_I6	vivo	S16	6		Inulin	12594.2	1641.1	3248.59	2021-05-23	08:20:00	3
Sample93	A_H7	S19_I6	S19_I6	S19_I6	vivo	S19	6		Inulin	4479.76	936.931	3738.71	2021-05-23	15:00:00	4
Sample287	P2B11	S12_I9	S12_I9	S12_I9	vivo	S12	6		Inulin	10277.8	1645.62	2458.76	2021-05-21	09:00:00	4
Sample336	P2F10	S20_I4	S20_I4	S20_I4	vivo	S20	6		Inulin	5393.99	2036.41	1049.39	2021-05-23	13:30:00	4
Sample176	F341_F3-R805_R2_0713	S3_I6	S3_I6	S3_I6	vivo	S3	7		Inulin	7696	2592.73	1984.76	2021-05-19	10:00:00	4
Sample177	F341_F3-R805_R5_0713	S9_I5	S9_I5	S9_I5	vivo	S9	7		Inulin	3227.59	2136.05	1616.37	2021-05-22	08:00:00	4
Sample297	P2C1	S1_I7	S1_I7	S1_I7	vivo	S1	7		Inulin	7313.46	1901.32	1392.09	2021-05-20	08:30:00	4
Sample302	P2C2	S3_I6	S3_I6	S3_I6	vivo	S3	7		Inulin	7696	2592.73	1984.76	2021-05-19	10:00:00	4
Sample303	P2C3_0713	S5_I5	S5_I5	S5_I5	vivo	S5	7		Inulin	12052.6	5945.08	1546.54	2021-05-21	16:50:00	4
Sample304	P2C4	S7_I5	S7_I5	S7_I5	vivo	S7	7		Inulin	8889.21	6556.39	3205.59	2021-05-21	12:00:00	4
Sample305	P2C5	S9_I5	S9_I5	S9_I5	vivo	S9	7		Inulin	3227.59	2136.05	1616.37	2021-05-22	08:00:00	4
Sample306	P2C6	S11_I5	S11_I5	S11_I5	vivo	S11	7		Inulin	4184.54	2131.21	745.018	2021-05-22	09:40:00	4
Sample307	P2C7	S13_I6	S13_I6	S13_I6	vivo	S13	7		Inulin	8490.91	2705.43	1847.84	2021-05-23	08:20:00	3
Sample309	P2C9	S17_I6	S17_I6	S17_I6	vivo	S17	7		Inulin	33948	10919.6	10224.9	2021-05-24	10:20:00	4
Sample311	P2D10	S19_I7	S19_I7	S19_I7	vivo	S19	7		Inulin	10747.7	2237.8	4908.92	2021-05-24	15:00:00	3
Sample320	P2D8	S15_I7	S15_I7	S15_I7	vivo	S15	7		Inulin	5549.94	2755.56	1681.83	2021-05-23	10:00:00	4
Sample339	P2F2	S4_I5	S4_I5	S4_I5	vivo	S4	7		Inulin	2388.43	1289.29	952.806	2021-05-24	17:00:00	2
Sample346	P2G1	S2_I7	S2_I7	S2_I7	vivo	S2	7		Inulin	6147.99	1375.4	524.647	2021-05-20	09:00:00	4
Sample352	P2G4	S8_I7	S8_I7	S8_I7	vivo	S8	7		Inulin	12126.4	410.188	4937.18	2021-05-22	08:30:00	4
Sample353	P2G5	S10_I7	S10_I7	S10_I7	vivo	S10	7		Inulin	8213.12	6412.93	514.942	2021-05-22	09:15:00	4
Sample354	P2G5_0713	S10_I7	S10_I7	S10_I7	vivo	S10	7		Inulin	8213.12	6412.93	514.942	2021-05-22	09:15:00	4
Sample355	P2G6	S12_I6	S12_I6	S12_I6	vivo	S12	7		Inulin	4761.38	1072.57	2573.43	2021-05-22	09:00:00	4
Sample356	P2G7	S14_I5	S14_I5	S14_I5	vivo	S14	7		Inulin	5027.06	1719.68	1142.72	2021-05-23	09:30:00	4
Sample357	P2G8	S16_I7	S16_I7	S16_I7	vivo	S16	7		Inulin	11781.6	1767.17	2077.35	2021-05-24	08:30:00	3
Sample358	P2G9	S18_I4	S18_I4	S18_I4	vivo	S18	7		Inulin	41327.4	4104.42	30259.7	2021-05-24	08:00:00	4
Sample364	P2H3	S6_I7	S6_I7	S6_I7	vivo	S6	7		Inulin	5603.1	352.305	647.818	2021-05-21	09:00:00	4
Sample8	A_A5	S1_I8	S1_I8	S1_I8	vivo	S1	8		Inulin	12963.7	1814.63	2387.76	2021-05-21	09:20:00	4
Sample16	A_B12	S3_I7	S3_I7	S3_I7	vivo	S3	8		Inulin	7495.01	2099.7	1199.96	2021-05-20	10:00:00	5
Sample18	A_B3	S2_I8	S2_I8	S2_I8	vivo	S2	8		Inulin	9709.22	1779.78	3885.83	2021-05-21	09:00:00	4
Sample48	A_D9	S8_I8	S8_I8	S8_I8	vivo	S8	8		Inulin	6481.36	839.629	1788.39	2021-05-23	08:30:00	4
Sample58	A_E7	S10_I8	S10_I8	S10_I8	vivo	S10	8		Inulin	9548.68	6084.75	1341.57	2021-05-23	09:55:00	4
Sample66	A_F3	S12_I7	S12_I7	S12_I7	vivo	S12	8		Inulin	4048.29	278.477	1255.26	2021-05-23	09:00:00	4
Sample71	A_F8	S13_I7	S13_I7	S13_I7	vivo	S13	8		Inulin	4292.53	1132.62	848.119	2021-05-24	08:15:00	3
Sample79	A_G4	S15_I8	S15_I8	S15_I8	vivo	S15	8		Inulin	3042	1600.95	831.129	2021-05-24	10:00:00	4
Sample84	A_G9	S16_I8	S16_I8	S16_I8	vivo	S16	8		Inulin	8277.56	95.6989	2277.57	2021-05-25	08:37:00	6
Sample88	A_H2	S17_I7	S17_I7	S17_I7	vivo	S17	8		Inulin	33844.8	9800.44	9712.88	2021-05-25	12:50:00	4
Sample347	P2G10	S20_I5	S20_I5	S20_I5	vivo	S20	8		Inulin	2942.29	1540.31	231.019	2021-05-25	00:00:00	0
Sample350	P2G2	S4_I6	S4_I6	S4_I6	vivo	S4	8		Inulin	2738.08	1647.14	1577.35	2021-05-25	11:00:00	2
Sample37	A_D1	S6_I9	S6_I9	S6_I9	vivo	S6	9		Inulin	11442.8	1103.49	4518.99	2021-05-23	09:00:00	4
Sample275	P2A11	S6_I9	S6_I9	S6_I9	vivo	S6	9		Inulin	11442.8	1103.49	4518.99	2021-05-23	09:00:00	4
Sample310	P2D1	S1_I9	S1_I9	S1_I9	vivo	S1	9		Inulin	7563.61	1532.32	3182.48	2021-05-22	08:30:00	4
Sample314	P2D2	S3_I8	S3_I8	S3_I8	vivo	S3	9		Inulin	7831.03	4795.15	2279.67	2021-05-21	10:00:00	4
Sample315	P2D3	S5_I6	S5_I6	S5_I6	vivo	S5	9		Inulin	3843.32	1235.81	839.256	2021-05-23	19:20:00	4
Sample317	P2D5	S9_I6	S9_I6	S9_I6	vivo	S9	9		Inulin	1995.55	119.81	821.409	2021-05-24	08:00:00	4
Sample318	P2D6	S11_I6	S11_I6	S11_I6	vivo	S11	9		Inulin	2880.42	1750.66	526.375	2021-05-24	10:20:00	4
Sample319	P2D7	S13_I8	S13_I8	S13_I8	vivo	S13	9		Inulin	10289.2	4070.73	1792.69	2021-05-25	08:55:00	3
Sample321	P2D9	S17_I8	S17_I8	S17_I8	vivo	S17	9		Inulin	47835.3	12427.9	13448.9	2021-05-26	10:30:00	4
Sample359	P2H1	S2_I9	S2_I9	S2_I9	vivo	S2	9		Inulin	8547.9	1353.19	2573.23	2021-05-22	13:00:00	4
Sample363	P2H2	S4_I7	S4_I7	S4_I7	vivo	S4	9		Inulin	3534.58	1280.93	774.249	2021-05-26	14:30:00	4
Sample365	P2H4	S8_I9	S8_I9	S8_I9	vivo	S8	9		Inulin	7197.87	2295.62	1848.68	2021-05-24	07:00:00	4
Sample366	P2H5	S10_I9	S10_I9	S10_I9	vivo	S10	9		Inulin	9380.23	4740.85	1598.52	2021-05-24	08:35:00	4
Sample367	P2H6	S12_I8	S12_I8	S12_I8	vivo	S12	9		Inulin	1766.59	57.387	1186.77	2021-05-24	09:00:00	4
Sample368	P2H7	S14_I6	S14_I6	S14_I6	vivo	S14	9		Inulin	3654.7	1156.69	148.591	2021-05-25	09:30:00	4
Sample369	P2H8	S16_I9	S16_I9	S16_I9	vivo	S16	9		Inulin	7964.8	822.149	2473.56	2021-05-26	07:50:00	4
Sample9	A_A6	S1_I10	S1_I10	S1_I10	vivo	S1	10		Post	7180.22	1253.39	2265.09	2021-05-23	10:00:00	4
Sample19	A_B4	S2_I10	S2_I10	S2_I10	vivo	S2	10		Post	7167.63	584.176	3602.94	2021-05-23	13:00:00	4
Sample25	A_C1	S3_I9	S3_I9	S3_I9	vivo	S3	10		Post	7571.05	2464.43	624.415	2021-05-22	10:00:00	4
Sample38	A_D10	S8_I10	S8_I10	S8_I10	vivo	S8	10		Post	6641.5	379.237	1425.28	2021-05-25	08:00:00	4
Sample59	A_E8	S10_I10	S10_I10	S10_I10	vivo	S10	10		Post	7031.32	4936.77	706.527	2021-05-25	08:50:00	4
Sample72	A_F9	S13_I9	S13_I9	S13_I9	vivo	S13	10		Post	9496.43	3799	829.191	2021-05-26	08:35:00	3
Sample74	A_G10	S16_I10	S16_I10	S16_I10	vivo	S16	10		Post	9701.57	1494.71	2204.98	2021-05-27	09:30:00	3
Sample270	P1H6	S3_I9	S3_I9	S3_I9	vivo	S3	10		Post	7571.05	2464.43	624.415	2021-05-22	10:00:00	4
Sample283	P2A8	S15_I10	S15_I10	S15_I10	vivo	S15	10		Post	1813.89	554.762	205.735	2021-05-26	10:00:00	4
Sample316	P2D4	S7_I6	S7_I6	S7_I6	vivo	S7	10		Post	11716	8533.18	4065.46	2021-05-24	09:00:00	4
Sample360	P2H10	S20_I6	S20_I6	S20_I6	vivo	S20	10		Inulin	5031.2	1740.4	2922.01	2021-05-27	00:00:00	0
Sample10	A_A7	S1_I11	S1_I11	S1_I11	vivo	S1	11		Post	6643.68	1696.76	1748.6	2021-05-24	08:30:00	4
Sample20	A_B5	S2_I11	S2_I11	S2_I11	vivo	S2	11		Post	10575.4	2237.8	2342.59	2021-05-24	09:00:00	4
Sample29	A_C2	S3_I10	S3_I10	S3_I10	vivo	S3	11		Post	10921.2	5280.63	2940.01	2021-05-23	10:00:00	4
Sample39	A_D11	S8_I11	S8_I11	S8_I11	vivo	S8	11		Post	9828.15	1409.09	1574.08	2021-05-26	07:00:00	4
Sample51	A_E11	S11_I7	S11_I7	S11_I7	vivo	S11	11		Post	3566.35	1443.32	666.565	2021-05-26	10:20:00	4
Sample89	A_H3	S17_I9	S17_I9	S17_I9	vivo	S17	11		Post	27248	13481	12601.9	2021-05-28	20:40:00	4
Sample11	A_A8	S1_I12	S1_I12	S1_I12	vivo	S1	12		Post	7676.66	1459.59	1477.66	2021-05-25	08:45:00	4
Sample21	A_B6	S2_I12	S2_I12	S2_I12	vivo	S2	12		Post	4697.12	3725.62	1098.08	2021-05-25	09:00:00	4
Sample28	A_C12	S6_I8	S6_I8	S6_I8	vivo	S6	12		Post	2644.1	2000.32	915.393	2021-05-26	09:00:00	4
Sample35	A_C8	S5_I7	S5_I7	S5_I7	vivo	S5	12		Post	13695.8	3645.14	1597.52	2021-05-26	15:50:00	4
Sample40	A_D12	S8_I12	S8_I12	S8_I12	vivo	S8	12		Post	11713.4	2360.84	1508.43	2021-05-27	08:00:00	4
Sample101	F_A6	S7_I7	S7_I7	S7_I7	vivo	S7	12		Post	8237.72	2079.47	294.341	2021-05-26	08:40:00	4
Sample12	A_A9	S1_I13	S1_I13	S1_I13	vivo	S1	13		Post	5604.29	1304	1159.32	2021-05-26	10:10:00	4
Sample22	A_B7	S2_I13	S2_I13	S2_I13	vivo	S2	13		Post	6499.18	965.874	1335.05	2021-05-26	09:00:00	4
Sample2	A_A10	S1_I14	S1_I14	S1_I14	vivo	S1	14		Post	5175.49	905.06	795.785	2021-05-27	08:40:00	4
Sample23	A_B8	S2_I14	S2_I14	S2_I14	vivo	S2	14		Post	4213.85	1044.66	1752.67	2021-05-27	09:00:00	4
Sample107	F_B6	S7_I8	S7_I8	S7_I8	vivo	S7	14		Post	9513.86	5025.43	2231.03	2021-05-28	00:00:00	0
Sample312	P2D11	S22_I4	S22_I4	S22_I4	vivo	S21	14		Inulin	3902.31	1924.03	386.543	2021-06-04	10:00:00	3
Sample349	P2G12	S17_Pt1	S17_Pt1	S17_Pt1	vivo	S17	14		Post	31654.9	7546.63	5390.78	2021-05-31	09:55:00	4
Sample362	P2H12	S17_Pt2	S17_Pt2	S17_Pt2	vivo	S17	15		Post	37099.3	8427.94	9293.72	2021-06-01	10:40:00	4
Sample99	F_A4	S22_PT1_4	S22_Pt1	S22_Pt1	vivo	S21	18		Post	7670.47	3118.16	4336.92	2021-06-08	14:00:00	3
Sample376	P3B4	S22_PT1_2	S22_Pt1	S22_Pt1	vivo	S21	18		Post	7670.47	3118.16	4336.92	2021-06-08	14:00:00	3
Sample105	F_B4	S20_PT1_4	S20_Pt1	S20_Pt1	vivo	S20	21		Post	11290.3	2312.88	4365.1	2021-06-07	00:00:00	0
Sample382	P3C4	S20_PT1_2	S20_Pt1	S20_Pt1	vivo	S20	21		Post	11290.3	2312.88	4365.1	2021-06-07	00:00:00	0
Sample325	P2E12	S16_Pt1	S16_Pt1	S16_Pt1	vivo	S16	23		Post	8631.8	1962.81	2053.67	2021-06-09	08:18:00	4
Sample111	F_C4	S20_PT2_4	S20_Pt2	S20_Pt2	vivo	S20	24		Post	9128.38	2243.37	1280.11	2021-06-10	00:00:00	0
Sample178	F341_F5-R805_R11_0713	S8_Pt1	S8_Pt1	S8_Pt1	vivo	S8	24		Post	7735.98	1694.12	1690.99	2021-06-08	08:30:00	4
Sample276	P2A12	S11_Pt1	S11_Pt1	S11_Pt1	vivo	S11	24		Post	3631.68	940.001	465.849	2021-06-08	09:45:00	4
Sample301	P2C12	S15_Pt1	S15_Pt1	S15_Pt1	vivo	S15	24		Post	9896.43	949.545	3418.38	2021-06-09	10:00:00	4
Sample324	P2E11	S8_Pt1	S8_Pt1	S8_Pt1	vivo	S8	24		Post	7735.98	1694.12	1690.99	2021-06-08	08:30:00	4
Sample388	P3D4	S20_PT2_2	S20_Pt2	S20_Pt2	vivo	S20	24		Post	9128.38	2243.37	1280.11	2021-06-10	00:00:00	0
Sample131	F_G4	S7_PT1_4	S7_Pt1	S7_Pt1	vivo	S7	25		Post	6355.24	2728.64	2807.39	2021-06-08	08:50:00	4
Sample135	F_H3	S13_PT1_4	S13_Pt1	S13_Pt1	vivo	S13	25		Post	5415.77	2049.64	1049.01	2021-06-10	07:50:00	3
Sample265	P1H10	S7_PT1	S7_Pt1	S7_Pt1	vivo	S7	25		Post	6355.24	2728.64	2807.39	2021-06-08	08:50:00	4
Sample288	P2B12	S11_Pt2	S11_Pt2	S11_Pt2	vivo	S11	25		Post	7963.25	2019.63	1163.32	2021-06-09	08:55:00	4
Sample338	P2F12	S16_Pt2	S16_Pt2	S16_Pt2	vivo	S16	25		Post	11154.7	1887.5	4445.59	2021-06-11	07:12:00	4
Sample348	P2G11	S10_Pt1	S10_Pt1	S10_Pt1	vivo	S10	25		Post	9881.33	3190.01	1679.72	2021-06-09	07:50:00	5
Sample371	P3A4	S13_PT1_2	S13_Pt1	S13_Pt1	vivo	S13	25		Post	5415.77	2049.64	1049.01	2021-06-10	07:50:00	3
Sample100	F_A5	S6_PT1_4	S6_Pt1	S6_Pt1	vivo	S6	26		Post	19693.7	5378.36	10195.2	2021-06-09	09:00:00	4
Sample271	P1H7	S5_PT1	S5_Pt1	S5_Pt1	vivo	S5	26		Post	8314.8	3628.11	3662.29	2021-06-09	13:20:00	4
Sample272	P1H8	S6_PT1	S6_Pt1	S6_Pt1	vivo	S6	26		Post	19693.7	5378.36	10195.2	2021-06-09	09:00:00	4
Sample313	P2D12	S15_Pt2	S15_Pt2	S15_Pt2	vivo	S15	26		Post	8691.56	1131.29	4108.17	2021-06-11	10:00:00	4
Sample337	P2F11	S8_Pt2	S8_Pt2	S8_Pt2	vivo	S8	26		Post	4120.26	2777.66	1391.57	2021-06-10	07:00:00	4
Sample106	F_B5	S6_PT2_4	S6_Pt2	S6_Pt2	vivo	S6	27		Post	17394.2	3615.5	7567.63	2021-06-10	09:00:00	5
Sample126	F_F4	S13_PT2_4	S13_Pt2	S13_Pt2	vivo	S13	27		Post	12845.1	5913.11	3100.2	2021-06-12	08:00:00	3
Sample144	F341_F11-R805_R5_0713	S6_PT2_2	S6_Pt2	S6_Pt2	vivo	S6	27		Post	17394.2	3615.5	7567.63	2021-06-10	09:00:00	5
Sample266	P1H2	S1_PT1	S1_Pt1	S1_Pt1	vivo	S1	27		Post	7169.44	1083.03	1805.24	2021-06-09	00:00:00	0
Sample268	P1H4	S2_PT1	S2_Pt1	S2_Pt1	vivo	S2	27		Post	9009.31	2675.56	1264.45	2021-06-09	09:00:00	4
Sample273	P1H9	S6_PT2	S6_Pt2	S6_Pt2	vivo	S6	27		Post	17394.2	3615.5	7567.63	2021-06-10	09:00:00	5
Sample361	P2H11	S10_Pt2	S10_Pt2	S10_Pt2	vivo	S10	27		Post	10437	2997.78	1978.35	2021-06-11	08:30:00	4
Sample373	P3A7	S2_PBS_In_3	S1_Pt1	S1_Pt1	vivo	S1	27		Post	7169.44	1083.03	1805.24	2021-06-09	00:00:00	0
Sample379	P3B9	S1_PT1_3	S1_Pt1	S1_Pt1	vivo	S1	27		Post	7169.44	1083.03	1805.24	2021-06-09	00:00:00	0
Sample383	P3C5	S6_PT2_2	S6_Pt2	S6_Pt2	vivo	S6	27		Post	17394.2	3615.5	7567.63	2021-06-10	09:00:00	5
Sample407	P3G4	S13_PT2_2	S13_Pt2	S13_Pt2	vivo	S13	27		Post	12845.1	5913.11	3100.2	2021-06-12	08:00:00	3
Sample412	P3H8	S7_PT2_3	S7_Pt2	S7_Pt2	vivo	S7	27		Post	9962.81	3566.12	1671.91	2021-06-10	08:50:00	4
Sample136	F_H4	S5_PT2_4	S5_Pt2	S5_Pt2	vivo	S5	28		Post	11390.1	3903.62	3690.89	2021-06-11	15:20:00	4
Sample267	P1H3	S1_PT2	S1_Pt2	S1_Pt2	vivo	S1	28		Post	14732.9	3545.56	5621.25	2021-06-10	00:00:00	0
Sample269	P1H5	S2_PT2	S2_Pt2	S2_Pt2	vivo	S2	28		Post	12943.1	5138.96	3878.67	2021-06-10	09:00:00	4
Sample375	P3A9	S5_PT2_3	S5_Pt2	S5_Pt2	vivo	S5	28		Post	11390.1	3903.62	3690.89	2021-06-11	15:20:00	4
Sample112	F_C5	S14_PT1_4	S14_Pt1	S14_Pt1	vivo	S14	30		Post	3338.36	1823.77	2319.78	2021-06-15	12:20:00	4
Sample386	P3C9	S14_PT1_3	S14_Pt1	S14_Pt1	vivo	S14	30		Post	3338.36	1823.77	2319.78	2021-06-15	12:20:00	4
Sample122	F_E5	S4_PT1_4	S4_Pt1	S4_Pt1	vivo	S4	31		Post	2050.61	888.908	784.815	2021-06-17	11:00:00	3
Sample390	P3D9	S4_PT1_3	S4_Pt1	S4_Pt1	vivo	S4	31		Post	2050.61	888.908	784.815	2021-06-17	11:00:00	3
Sample116	F_D4	S12_PT1_4	S12_Pt1	S12_Pt1	vivo	S12	32		Post	9172.59	1214.36	1322.05	2021-06-16	08:50:00	4
Sample117	F_D5	S14_PT2_4	S14_Pt2	S14_Pt2	vivo	S14	32		Post	5134.57	891.143	548.585	2021-06-17	09:30:00	3
Sample127	F_F5	S4_PT2_4	S4_Pt2	S4_Pt2	vivo	S4	32		Post	2215.3	1533.35	1537.53	2021-06-18	09:30:00	4
Sample394	P3E4	S12_PT1_2	S12_Pt1	S12_Pt1	vivo	S12	32		Post	9172.59	1214.36	1322.05	2021-06-16	08:50:00	4
Sample395	P3E5	S14_PT2_2	S14_Pt2	S14_Pt2	vivo	S14	32		Post	5134.57	891.143	548.585	2021-06-17	09:30:00	3
Sample408	P3G5	S4_PT2_2	S4_Pt2	S4_Pt2	vivo	S4	32		Post	2215.3	1533.35	1537.53	2021-06-18	09:30:00	4
Sample121	F_E4	S12_PT2_4	S12_Pt2	S12_Pt2	vivo	S12	33		Post	15644.3	1782.09	1866.42	2021-06-17	09:50:00	4
Sample402	P3F4	S12_PT2_2	S12_Pt2	S12_Pt2	vivo	S12	33		Post	15644.3	1782.09	1866.42	2021-06-17	09:50:00	4
Sample96	F_A1	S2_PBS_In_4	S2_PBS_In_2	S2_PBS_In	vitro	S2		PBS	Inulin	274.355	50.0397	47.3328				3.65139	0.867
Sample97	F_A2	S8_PBS_In_4	S8_PBS_In_1	S8_PBS_In	vitro	S8		PBS	Inulin	110.032	29.1661	1.99451				3.69646	0.6462
Sample98	F_A3	S22_PBS_In_4	S22_PBS_In_1	S22_PBS_In	vitro	S21		PBS	Inulin	156.862	20.5248	18.5726				3.69572	0.7935
Sample102	F_B1	S3_PBS_In_4	S3_PBS_In_2	S3_PBS_In	vitro	S3		PBS	Inulin	250.035	56.7522	26.4425				3.88645	1.0019
Sample103	F_B2	S9_PBS_In_4	S9_PBS_In_1	S9_PBS_In	vitro	S9		PBS	Inulin	78.0516	22.3026	4.0474				3.42843	0.54785
Sample108	F_C1	S4_MP_In_4	S4_MP_In_1	S4_MP_In	vitro	S4		MP	Inulin	6440.06	730.101	175.049				3.90133	0.98605
Sample109	F_C2	S9_MP_In_4	S9_MP_In_2	S9_MP_In	vitro	S9		MP	Inulin	10069.8	1261.58	699.824				6.51018	1.187
Sample113	F_D1	S4_MP_In_4	S4_MP_In_2	S4_MP_In	vitro	S4		MP	Inulin	7804.46	616.884	34.5239				6.4481	0.99925
Sample114	F_D2	S9_PBS_In_4	S9_PBS_In_2	S9_PBS_In	vitro	S9		PBS	Inulin	104.366	29.0374	7.47002				3.39443	0.68495
Sample118	F_E1	S8_MP_In_4	S8_MP_In_1	S8_MP_In	vitro	S8		MP	Inulin	9133.85	1404.65	1842.59				3.90667	1.2947
Sample119	F_E2	S20_MP_In_4	S20_MP_In_1	S20_MP_In	vitro	S20		MP	Inulin	8610.92	1056.15	2021.53				3.90877	1.2172
Sample123	F_F1	S8_PBS_4	S8_PBS_1	S8_PBS	vitro	S8		PBS	Baseline	78.0566	29.1127	2.37126				3.73318	0.62865
Sample124	F_F2	S20_MP_4	S20_MP_2	S20_MP	vitro	S20		MP	Baseline	5407.75	1565.57	1213.23				6.50824	0.7873
Sample128	F_G1	S8_PBS_In_4	S8_PBS_In_2	S8_PBS_In	vitro	S8		PBS	Inulin	105.454	27.8599	1.3424				3.98299	0.6959
Sample129	F_G2	S20_PBS_In_4	S20_PBS_In_2	S20_PBS_In	vitro	S20		PBS	Inulin	199.379	31.2567	47.0879				3.71282	0.8764
Sample133	F_H1	S8_MP_In_4	S8_MP_In_2	S8_MP_In	vitro	S8		MP	Inulin	12173.5	1780.66	2277.91				6.50553	1.22565
Sample134	F_H2	S22_MP_In_4	S22_MP_In_1	S22_MP_In	vitro	S21		MP	Inulin	6942.99	1497.9	1517.62				3.97516	1.3236
Sample138	F341_F10-R805_R18_0713	S6_MP_In	S6_MP_In_1	S6_MP_In	vitro	S6		MP	Inulin	7927.81	1040.56	1006.31				3.93332	1.33025
Sample139	F341_F10-R805_R22_0713	S10_MP_In	S10_MP_In_1	S10_MP_In	vitro	S10		MP	Inulin	5983.74	2054.05	2642.47				4.12593	1.51135
Sample140	F341_F10-R805_R23_0713	S11_MP_In	S11_MP_In_1	S11_MP_In	vitro	S11		MP	Inulin	7162.84	1858.47	1855.94				4.1185	1.1988
Sample141	F341_F11-R805_R18_0713	S6_PBS	S6_PBS_1	S6_PBS	vitro	S6		PBS	Baseline	179.692	35.5984	31.5798				3.79895	1.07675
Sample142	F341_F11-R805_R2_0713	S9_MP_In_2	S9_MP_In_2	S9_MP_In	vitro	S9		MP	Inulin	10069.8	1261.58	699.824				6.51018	1.187
Sample145	F341_F12-R805_R18_0713	S6_PBS_In	S6_PBS_In_1	S6_PBS_In	vitro	S6		PBS	Inulin	275.868	28.1391	16.1323				3.77719	1.0732
Sample146	F341_F12-R805_R22_0713	S10_PBS_In	S10_PBS_In_1	S10_PBS_In	vitro	S10		PBS	Inulin	464.903	157.238	156.409				4.28662	1.53415
Sample147	F341_F12-R805_R23_0713	S11_PBS_In	S11_PBS_In_1	S11_PBS_In	vitro	S11		PBS	Inulin	486.087	75.2806	156.969				4.32872	1.19035
Sample148	F341_F13-R805_R18_0713	S6_MP	S6_MP_2	S6_MP	vitro	S6		MP	Baseline	2503.95	1543.49	3888.93				6.48528	0.8704
Sample149	F341_F13-R805_R2_0713	S20_MP_In_2	S20_MP_In_1	S20_MP_In	vitro	S20		MP	Inulin	8610.92	1056.15	2021.53				3.90877	1.2172
Sample150	F341_F13-R805_R23_0713	S11_MP	S11_MP_2	S11_MP	vitro	S11		MP	Baseline	3412.68	1804.25	2758.16				6.50561	0.91205
Sample152	F341_F14-R805_R18_0713	S6_MP_In	S6_MP_In_2	S6_MP_In	vitro	S6		MP	Inulin	8952.49	1044.03	1424.62				6.51493	1.36585
Sample153	F341_F14-R805_R22_0713	S10_MP_In	S10_MP_In_2	S10_MP_In	vitro	S10		MP	Inulin	7331.82	2494.3	3173.25				6.51363	1.4781
Sample154	F341_F14-R805_R23_0713	S11_MP_In	S11_MP_In_2	S11_MP_In	vitro	S11		MP	Inulin	8408.13	1988.53	2204.37				6.48509	1.22995
Sample155	F341_F15-R805_R18_0713	S6_PBS	S6_PBS_2	S6_PBS	vitro	S6		PBS	Baseline	144.311	28.0713	18.0228				3.94656	1.1271
Sample156	F341_F15-R805_R2_0713	S20_PBS_In_2	S20_PBS_In_2	S20_PBS_In	vitro	S20		PBS	Inulin	199.379	31.2567	47.0879				3.71282	0.8764
Sample157	F341_F15-R805_R22_0713	S10_PBS	S10_PBS_2	S10_PBS	vitro	S10		PBS	Baseline	536.633	158.496	306.838				4.96539	1.56285
Sample158	F341_F15-R805_R23_0713	S11_PBS	S11_PBS_2	S11_PBS	vitro	S11		PBS	Baseline	579.752	68.8575	270.911				4.98673	1.1774
Sample160	F341_F16-R805_R18_0713	S6_PBS_In	S6_PBS_In_2	S6_PBS_In	vitro	S6		PBS	Inulin	305.542	30.1662	18.9437				3.91329	1.06135
Sample161	F341_F16-R805_R22_0713	S10_PBS_In	S10_PBS_In_2	S10_PBS_In	vitro	S10		PBS	Inulin	454.686	130.911	148.742				4.97963	1.571
Sample162	F341_F17-R805_R13_0713	S13_MP	S13_MP_1	S13_MP	vitro	S13		MP	Baseline	5650.61	1645.09	1487.7				3.81003	0.77655
Sample163	F341_F17-R805_R18_0713	S18_MP	S18_MP_1	S18_MP	vitro	S18		MP	Baseline	4709.63	1576.09	1302.43				4.14129	0.8143
Sample165	F341_F17-R805_R23_0713	S0814B_MP	S0814B_MP_1	S0814B_MP	vitro	S0814B		MP	Baseline	5385.14	1562.43	1116.76				3.97193	0.90945
Sample167	F341_F19-R805_R13_0713	S13_PBS	S13_PBS_1	S13_PBS	vitro	S13		PBS	Baseline	185.016	9.43457	830.377				3.90411	1.2809
Sample168	F341_F19-R805_R18_0713	S18_PBS	S18_PBS_1	S18_PBS	vitro	S18		PBS	Baseline	264.934	53.3264	114.285				4.15594	1.16625
Sample170	F341_F19-R805_R22_0713	S0612A_PBS	S0612A_PBS_1	S0612A_PBS	vitro	S0612A		PBS	Baseline	1413.15	124.925	46.4046				3.84497	1.10175
Sample172	F341_F22-R805_R18_0713	S18_MP_In	S18_MP_In_2	S18_MP_In	vitro	S18		MP	Inulin	8321.68	4057.17	6359.36				6.45179	1.34285
Sample173	F341_F23-R805_R18_0713	S18_PBS	S18_PBS_2	S18_PBS	vitro	S18		PBS	Baseline	324.487	37.0078	603.939				4.34296	1.28035
Sample180	F341_F9-R805_R13_0713	S1_MP	S1_MP_1	S1_MP	vitro	S1		MP	Baseline	4390.25	1381.13	1135.17				3.6835	0.941
Sample181	F341_F9-R805_R18_0713	S6_MP	S6_MP_1	S6_MP	vitro	S6		MP	Baseline	2748.13	1821.34	3938.69				3.82555	0.842
Sample182	F341_F9-R805_R22_0713	S10_MP	S10_MP_1	S10_MP	vitro	S10		MP	Baseline	2879.64	1609.44	2515.28				4.13701	0.9162
Sample183	F341_F9-R805_R23_0713	S11_MP	S11_MP_1	S11_MP	vitro	S11		MP	Baseline	3169.56	2465.8	2650.47				4.09274	0.9062
Sample184	F341_F9-R805_R3_0713	S22_PBS_In_2	S22_PBS_In_1	S22_PBS_In	vitro	S21		PBS	Inulin	156.862	20.5248	18.5726				3.69572	0.7935
Sample374	P3A8	S22_MP_In_3	S22_MP_In_1	S22_MP_In	vitro	S21		MP	Inulin	6942.99	1497.9	1517.62				3.97516	1.3236
Sample377	P3B7	S3_PBS_In_3	S3_PBS_In_2	S3_PBS_In	vitro	S3		PBS	Inulin	250.035	56.7522	26.4425				3.88645	1.0019
Sample378	P3B8	S22_PBS_In_3	S22_PBS_In_1	S22_PBS_In	vitro	S21		PBS	Inulin	156.862	20.5248	18.5726				3.69572	0.7935
Sample380	P3C1	S4_MP_In_2	S4_MP_In_1	S4_MP_In	vitro	S4		MP	Inulin	6440.06	730.101	175.049				3.90133	0.98605
Sample381	P3C2	S9_MP_In_2	S9_MP_In_2	S9_MP_In	vitro	S9		MP	Inulin	10069.8	1261.58	699.824				6.51018	1.187
Sample384	P3C7	S4_MP_In_3	S4_MP_In_2	S4_MP_In	vitro	S4		MP	Inulin	7804.46	616.884	34.5239				6.4481	0.99925
Sample387	P3D2	S9_PBS_In_2	S9_PBS_In_2	S9_PBS_In	vitro	S9		PBS	Inulin	104.366	29.0374	7.47002				3.39443	0.68495
Sample389	P3D7	S8_PBS_3	S8_PBS_1	S8_PBS	vitro	S8		PBS	Baseline	78.0566	29.1127	2.37126				3.73318	0.62865
Sample391	P3E1	S8_MP_In_2	S8_MP_In_1	S8_MP_In	vitro	S8		MP	Inulin	9133.85	1404.65	1842.59				3.90667	1.2947
Sample392	P3E2	S20_MP_In_2	S20_MP_In_1	S20_MP_In	vitro	S20		MP	Inulin	8610.92	1056.15	2021.53				3.90877	1.2172
Sample396	P3E7	S8_PBS_In_3	S8_PBS_In_1	S8_PBS_In	vitro	S8		PBS	Inulin	110.032	29.1661	1.99451				3.69646	0.6462
Sample399	P3F1	S8_PBS_2	S8_PBS_1	S8_PBS	vitro	S8		PBS	Baseline	78.0566	29.1127	2.37126				3.73318	0.62865
Sample400	P3F2	S20_MP_2	S20_MP_2	S20_MP	vitro	S20		MP	Baseline	5407.75	1565.57	1213.23				6.50824	0.7873
Sample403	P3F7	S8_MP_In_3	S8_MP_In_2	S8_MP_In	vitro	S8		MP	Inulin	12173.5	1780.66	2277.91				6.50553	1.22565
Sample405	P3G2	S20_PBS_In_2	S20_PBS_In_2	S20_PBS_In	vitro	S20		PBS	Inulin	199.379	31.2567	47.0879				3.71282	0.8764
Sample409	P3G7	S8_PBS_In_3	S8_PBS_In_2	S8_PBS_In	vitro	S8		PBS	Inulin	105.454	27.8599	1.3424				3.98299	0.6959
Sample411	P3H7	S9_PBS_In_3	S9_PBS_In_1	S9_PBS_In	vitro	S9		PBS	Inulin	78.0516	22.3026	4.0474				3.42843	0.54785
Sample413	P4A1	S1_MP	S1_MP_1	S1_MP	vitro	S1		MP	Baseline	4390.25	1381.13	1135.17				3.6835	0.941
Sample414	P4A10	S10_MP	S10_MP_1	S10_MP	vitro	S10		MP	Baseline	2879.64	1609.44	2515.28				4.13701	0.9162
Sample415	P4A11	S11_MP	S11_MP_1	S11_MP	vitro	S11		MP	Baseline	3169.56	2465.8	2650.47				4.09274	0.9062
Sample416	P4A12	S12_MP	S12_MP_1	S12_MP	vitro	S12		MP	Baseline	2508.2	1439.66	1823.51				3.92256	0.8189
Sample417	P4A2	S2_MP	S2_MP_1	S2_MP	vitro	S2		MP	Baseline	4289.02	1580.38	790.685				3.64698	0.78685
Sample418	P4A3	S3_MP	S3_MP_1	S3_MP	vitro	S3		MP	Baseline	4421.47	1400.53	504.864				3.65406	0.76515
Sample419	P4A3_0713	S3_MP	S3_MP_1	S3_MP	vitro	S3		MP	Baseline	4421.47	1400.53	504.864				3.65406	0.76515
Sample420	P4A4	S4_MP	S4_MP_1	S4_MP	vitro	S4		MP	Baseline	5491.73	1782.8	772.577				3.82145	0.7274
Sample421	P4A4_0713	S4_MP	S4_MP_1	S4_MP	vitro	S4		MP	Baseline	5491.73	1782.8	772.577				3.82145	0.7274
Sample422	P4A6	S6_MP	S6_MP_1	S6_MP	vitro	S6		MP	Baseline	2748.13	1821.34	3938.69				3.82555	0.842
Sample423	P4A7	S7_MP	S7_MP_1	S7_MP	vitro	S7		MP	Baseline	2934.65	1812.94	1785.71				4.06828	0.93135
Sample424	P4A8_0713	S8_MP	S8_MP_1	S8_MP	vitro	S8		MP	Baseline	2725.61	1570.57	2798.87				3.88701	0.75205
Sample425	P4A9	S9_MP	S9_MP_1	S9_MP	vitro	S9		MP	Baseline	2943.11	1442.53	1599.59				3.83514	0.72115
Sample426	P4B1	S1_MP_In	S1_MP_In_1	S1_MP_In	vitro	S1		MP	Inulin	8884.92	985.787	1427.6				4.01789	1.398
Sample427	P4B10	S10_MP_In	S10_MP_In_1	S10_MP_In	vitro	S10		MP	Inulin	5983.74	2054.05	2642.47				4.12593	1.51135
Sample428	P4B11	S11_MP_In	S11_MP_In_1	S11_MP_In	vitro	S11		MP	Inulin	7162.84	1858.47	1855.94				4.1185	1.1988
Sample429	P4B12	S12_MP_In	S12_MP_In_1	S12_MP_In	vitro	S12		MP	Inulin	5998.8	97.4054	812.195				3.90178	1.08005
Sample430	P4B2	S2_MP_In	S2_MP_In_1	S2_MP_In	vitro	S2		MP	Inulin	7185.49	330.839	307.169				3.79715	1.08845
Sample431	P4B3	S3_MP_In	S3_MP_In_1	S3_MP_In	vitro	S3		MP	Inulin	5665.72	972.571	322.732				3.85941	1.2218
Sample432	P4B6	S6_MP_In	S6_MP_In_1	S6_MP_In	vitro	S6		MP	Inulin	7927.81	1040.56	1006.31				3.93332	1.33025
Sample433	P4B7	S7_MP_In	S7_MP_In_1	S7_MP_In	vitro	S7		MP	Inulin	6433.32	2242.61	3454.51				4.12969	1.353
Sample434	P4B9	S9_MP_In	S9_MP_In_1	S9_MP_In	vitro	S9		MP	Inulin	7868.14	1085.37	514.79				3.87531	1.15125
Sample435	P4C1	S1_PBS	S1_PBS_1	S1_PBS	vitro	S1		PBS	Baseline	167.675	40.7526	496.964				4.08044	1.3799
Sample436	P4C1_0713	S1_PBS	S1_PBS_1	S1_PBS	vitro	S1		PBS	Baseline	167.675	40.7526	496.964				4.08044	1.3799
Sample437	P4C10	S10_PBS	S10_PBS_1	S10_PBS	vitro	S10		PBS	Baseline	588.737	160.742	322.944				4.40604	1.52725
Sample438	P4C10_0713	S10_PBS	S10_PBS_1	S10_PBS	vitro	S10		PBS	Baseline	588.737	160.742	322.944				4.40604	1.52725
Sample439	P4C11	S11_PBS	S11_PBS_1	S11_PBS	vitro	S11		PBS	Baseline	442.862	50.0787	167.188				4.43212	1.16105
Sample440	P4C11_0713	S11_PBS	S11_PBS_1	S11_PBS	vitro	S11		PBS	Baseline	442.862	50.0787	167.188				4.43212	1.16105
Sample441	P4C12	S12_PBS	S12_PBS_1	S12_PBS	vitro	S12		PBS	Baseline	166.853	19.2443	29.4642				2.8099	0.9445
Sample442	P4C2	S2_PBS	S2_PBS_1	S2_PBS	vitro	S2		PBS	Baseline	155.713	31.7123	28.3807				3.61929	0.72515
Sample443	P4C3	S3_PBS	S3_PBS_1	S3_PBS	vitro	S3		PBS	Baseline	155.336	39.0923	18.3561				3.89325	0.97685
Sample444	P4C3_0713	S3_PBS	S3_PBS_1	S3_PBS	vitro	S3		PBS	Baseline	155.336	39.0923	18.3561				3.89325	0.97685
Sample445	P4C4	S4_PBS	S4_PBS_1	S4_PBS	vitro	S4		PBS	Baseline	56.1769	17.6559	3.56377				3.95428	1.17765
Sample446	P4C4_0713	S4_PBS	S4_PBS_1	S4_PBS	vitro	S4		PBS	Baseline	56.1769	17.6559	3.56377				3.95428	1.17765
Sample447	P4C6	S6_PBS	S6_PBS_1	S6_PBS	vitro	S6		PBS	Baseline	179.692	35.5984	31.5798				3.79895	1.07675
Sample448	P4C7	S7_PBS	S7_PBS_1	S7_PBS	vitro	S7		PBS	Baseline	208.783	83.8138	124.998				4.3626	1.40435
Sample449	P4C9	S9_PBS	S9_PBS_1	S9_PBS	vitro	S9		PBS	Baseline	76.2063	26.4186	6.85724				3.41727	0.6721
Sample450	P4C9_0713	S9_PBS	S9_PBS_1	S9_PBS	vitro	S9		PBS	Baseline	76.2063	26.4186	6.85724				3.41727	0.6721
Sample451	P4D1	S1_PBS_In	S1_PBS_In_1	S1_PBS_In	vitro	S1		PBS	Inulin	1384.53	52.4478	141.102				4.03946	1.3489
Sample452	P4D10	S10_PBS_In	S10_PBS_In_1	S10_PBS_In	vitro	S10		PBS	Inulin	464.903	157.238	156.409				4.28662	1.53415
Sample453	P4D11	S11_PBS_In	S11_PBS_In_1	S11_PBS_In	vitro	S11		PBS	Inulin	486.087	75.2806	156.969				4.32872	1.19035
Sample454	P4D12	S12_PBS_In	S12_PBS_In_1	S12_PBS_In	vitro	S12		PBS	Inulin	192.679	20.5803	28.1033				3.81883	0.9506
Sample455	P4D2	S2_PBS_In	S2_PBS_In_1	S2_PBS_In	vitro	S2		PBS	Inulin	182.776	32.6737	30.9487				3.59	0.8416
Sample456	P4D3	S3_PBS_In	S3_PBS_In_1	S3_PBS_In	vitro	S3		PBS	Inulin	188.661	43.2323	19.992				3.85977	0.95675
Sample457	P4D4	S4_PBS_In	S4_PBS_In_1	S4_PBS_In	vitro	S4		PBS	Inulin	381.264	13.0456	3.03094				3.86857	1.0984
Sample458	P4D4_0713	S4_PBS_In	S4_PBS_In_1	S4_PBS_In	vitro	S4		PBS	Inulin	381.264	13.0456	3.03094				3.86857	1.0984
Sample459	P4D6	S6_PBS_In	S6_PBS_In_1	S6_PBS_In	vitro	S6		PBS	Inulin	275.868	28.1391	16.1323				3.77719	1.0732
Sample460	P4D7	S7_PBS_In	S7_PBS_In_1	S7_PBS_In	vitro	S7		PBS	Inulin	258.563	86.0412	72.7307				4.27573	1.50685
Sample461	P4E1	S1_MP	S1_MP_2	S1_MP	vitro	S1		MP	Baseline	5164.54	1428.1	1140.58				5.92531	0.9381
Sample462	P4E1_0713	S1_MP	S1_MP_2	S1_MP	vitro	S1		MP	Baseline	5164.54	1428.1	1140.58				5.92531	0.9381
Sample463	P4E10	S10_MP	S10_MP_2	S10_MP	vitro	S10		MP	Baseline	3204.26	1810.09	3441.51				6.46488	0.9432
Sample464	P4E10_0713	S10_MP	S10_MP_2	S10_MP	vitro	S10		MP	Baseline	3204.26	1810.09	3441.51				6.46488	0.9432
Sample465	P4E11	S11_MP	S11_MP_2	S11_MP	vitro	S11		MP	Baseline	3412.68	1804.25	2758.16				6.50561	0.91205
Sample466	P4E12	S12_MP	S12_MP_2	S12_MP	vitro	S12		MP	Baseline	2870.45	1540.54	2205.89				6.54043	0.83785
Sample467	P4E2	S2_MP	S2_MP_2	S2_MP	vitro	S2		MP	Baseline	5061.34	1673.49	760.868				6.14237	0.7778
Sample468	P4E2_0713	S2_MP	S2_MP_2	S2_MP	vitro	S2		MP	Baseline	5061.34	1673.49	760.868				6.14237	0.7778
Sample469	P4E3_0713	S3_MP	S3_MP_2	S3_MP	vitro	S3		MP	Baseline	4990.11	1415	571.504				6.2369	0.8023
Sample470	P4E4	S4_MP	S4_MP_2	S4_MP	vitro	S4		MP	Baseline	6706.08	1801.32	699.374				6.3078	0.8118
Sample471	P4E4_0713	S4_MP	S4_MP_2	S4_MP	vitro	S4		MP	Baseline	6706.08	1801.32	699.374				6.3078	0.8118
Sample472	P4E6	S6_MP	S6_MP_2	S6_MP	vitro	S6		MP	Baseline	2503.95	1543.49	3888.93				6.48528	0.8704
Sample473	P4E7	S7_MP	S7_MP_2	S7_MP	vitro	S7		MP	Baseline	3776.1	2169.98	2372.66				6.45141	0.9382
Sample474	P4E9	S9_MP	S9_MP_2	S9_MP	vitro	S9		MP	Baseline	3498.86	1376.89	1887				6.51381	0.79015
Sample475	P4E9_0713	S9_MP	S9_MP_2	S9_MP	vitro	S9		MP	Baseline	3498.86	1376.89	1887				6.51381	0.79015
Sample476	P4F1	S1_MP_In	S1_MP_In_2	S1_MP_In	vitro	S1		MP	Inulin	10619.6	1092.84	1857.86				6.40828	1.42755
Sample477	P4F10	S10_MP_In	S10_MP_In_2	S10_MP_In	vitro	S10		MP	Inulin	7331.82	2494.3	3173.25				6.51363	1.4781
Sample478	P4F11	S11_MP_In	S11_MP_In_2	S11_MP_In	vitro	S11		MP	Inulin	8408.13	1988.53	2204.37				6.48509	1.22995
Sample479	P4F12	S12_MP_In	S12_MP_In_2	S12_MP_In	vitro	S12		MP	Inulin	7538.06	151.196	1058.2				6.5218	1.08155
Sample480	P4F2	S2_MP_In	S2_MP_In_2	S2_MP_In	vitro	S2		MP	Inulin	8521.5	403.895	339.422				6.39369	1.07145
Sample481	P4F3	S3_MP_In	S3_MP_In_2	S3_MP_In	vitro	S3		MP	Inulin	7249.05	1138.86	449.775				6.46389	1.23805
Sample482	P4F4	S4_MP_In	S4_MP_In_2	S4_MP_In	vitro	S4		MP	Inulin	7804.46	616.884	34.5239				6.4481	0.99925
Sample483	P4F6	S6_MP_In	S6_MP_In_2	S6_MP_In	vitro	S6		MP	Inulin	8952.49	1044.03	1424.62				6.51493	1.36585
Sample484	P4F7	S7_MP_In	S7_MP_In_2	S7_MP_In	vitro	S7		MP	Inulin	8108.66	2521.61	3713				6.45201	1.3864
Sample485	P4G1	S1_PBS	S1_PBS_2	S1_PBS	vitro	S1		PBS	Baseline	222.041	43.7513	362.477				4.8651	1.3399
Sample486	P4G1_0713	S1_PBS	S1_PBS_2	S1_PBS	vitro	S1		PBS	Baseline	222.041	43.7513	362.477				4.8651	1.3399
Sample487	P4G10	S10_PBS	S10_PBS_2	S10_PBS	vitro	S10		PBS	Baseline	536.633	158.496	306.838				4.96539	1.56285
Sample488	P4G11	S11_PBS	S11_PBS_2	S11_PBS	vitro	S11		PBS	Baseline	579.752	68.8575	270.911				4.98673	1.1774
Sample489	P4G12	S12_PBS	S12_PBS_2	S12_PBS	vitro	S12		PBS	Baseline	236.385	28.0893	38.9887				3.99879	0.94745
Sample490	P4G2	S2_PBS	S2_PBS_2	S2_PBS	vitro	S2		PBS	Baseline	277.967	53.4342	46.3316				3.46963	0.92195
Sample491	P4G3	S3_PBS	S3_PBS_2	S3_PBS	vitro	S3		PBS	Baseline	211.457	47.1446	20.751				3.78285	0.98385
Sample492	P4G4_0713	S4_PBS	S4_PBS_2	S4_PBS	vitro	S4		PBS	Baseline	76.0033	20.4911	6.09716				4.14088	1.2466
Sample493	P4G6	S6_PBS	S6_PBS_2	S6_PBS	vitro	S6		PBS	Baseline	144.311	28.0713	18.0228				3.94656	1.1271
Sample494	P4G7	S7_PBS	S7_PBS_2	S7_PBS	vitro	S7		PBS	Baseline	1431.47	350.185	265.277				4.55294	1.42185
Sample495	P4G8	S8_PBS	S8_PBS_2	S8_PBS	vitro	S8		PBS	Baseline	101.112	32.5292	4.40361				3.95832	0.6259
Sample496	P4G9	S9_PBS	S9_PBS_2	S9_PBS	vitro	S9		PBS	Baseline	81.0922	26.0229	4.49041				3.38523	0.52275
Sample497	P4G9_0713	S9_PBS	S9_PBS_2	S9_PBS	vitro	S9		PBS	Baseline	81.0922	26.0229	4.49041				3.38523	0.52275
Sample498	P4H1	S1_PBS_In	S1_PBS_In_2	S1_PBS_In	vitro	S1		PBS	Inulin	1501.4	57.7736	105.308				4.92976	1.43025
Sample499	P4H10	S10_PBS_In	S10_PBS_In_2	S10_PBS_In	vitro	S10		PBS	Inulin	454.686	130.911	148.742				4.97963	1.571
Sample500	P4H11	S11_PBS_In	S11_PBS_In_2	S11_PBS_In	vitro	S11		PBS	Inulin	444.581	74.9986	153.503				5.09922	1.2087
Sample501	P4H12	S12_PBS_In	S12_PBS_In_2	S12_PBS_In	vitro	S12		PBS	Inulin	183.367	20.1383	31.178				3.76452	0.96475
Sample502	P4H4	S4_PBS_In	S4_PBS_In_2	S4_PBS_In	vitro	S4		PBS	Inulin	410.259	19.0961	6.47819				4.25887	1.11775
Sample503	P4H6	S6_PBS_In	S6_PBS_In_2	S6_PBS_In	vitro	S6		PBS	Inulin	305.542	30.1662	18.9437				3.91329	1.06135
Sample504	P4H7	S7_PBS_In	S7_PBS_In_2	S7_PBS_In	vitro	S7		PBS	Inulin	263.548	83.3118	68.8365				4.4488	1.4916
Sample505	P5A1	S13_MP	S13_MP_1	S13_MP	vitro	S13		MP	Baseline	5650.61	1645.09	1487.7				3.81003	0.77655
Sample506	P5A10	S0612A_MP	S0612A_MP_1	S0612A_MP	vitro	S0612A		MP	Baseline	6256.86	2116.57	1336.5				3.88291	0.82025
Sample507	P5A10_0713	S0612A_MP	S0612A_MP_1	S0612A_MP	vitro	S0612A		MP	Baseline	6256.86	2116.57	1336.5				3.88291	0.82025
Sample508	P5A11	S0814B_MP	S0814B_MP_1	S0814B_MP	vitro	S0814B		MP	Baseline	5385.14	1562.43	1116.76				3.97193	0.90945
Sample509	P5A12	S0914A_MP	S0914A_MP_1	S0914A_MP	vitro	S0914A		MP	Baseline	3775.53	1741.39	1562.76				3.98916	0.68495
Sample510	P5A2	S14_MP	S14_MP_1	S14_MP	vitro	S14		MP	Baseline	4333.81	1901.64	1673.45				3.92828	0.7173
Sample511	P5A3	S15_MP	S15_MP_1	S15_MP	vitro	S15		MP	Baseline	3198.06	1953.15	3902.44				3.95791	0.77295
Sample512	P5A4	S16_MP	S16_MP_1	S16_MP	vitro	S16		MP	Baseline	3942.02	1908.42	3231.31				3.93247	0.84545
Sample513	P5A5	S17_MP	S17_MP_1	S17_MP	vitro	S17		MP	Baseline	4064.78	2083.87	2883.47				4.13822	0.84465
Sample514	P5A6	S18_MP	S18_MP_1	S18_MP	vitro	S18		MP	Baseline	4709.63	1576.09	1302.43				4.14129	0.8143
Sample515	P5A7	S19_MP	S19_MP_1	S19_MP	vitro	S19		MP	Baseline	3499.18	2816.1	3525.1				3.95356	0.81375
Sample516	P5A8	S20_MP	S20_MP_1	S20_MP	vitro	S20		MP	Baseline	4575.39	1574.81	1094.92				3.87137	0.70805
Sample517	P5A8_0713	S20_MP	S20_MP_1	S20_MP	vitro	S20		MP	Baseline	4575.39	1574.81	1094.92				3.87137	0.70805
Sample518	P5A9	S22_MP	S22_MP_1	S22_MP	vitro	S21		MP	Baseline	3557.09	1341.8	3683.28				3.9497	0.80465
Sample519	P5B1	S13_MP_In	S13_MP_In_1	S13_MP_In	vitro	S13		MP	Inulin	7296.95	1117.73	1256.27				3.83782	1.29075
Sample520	P5B10	S0612A_MP_In	S0612A_MP_In_1	S0612A_MP_In	vitro	S0612A		MP	Inulin	12166.8	1109.81	1199.49				3.87716	1.18385
Sample521	P5B11	S0814B_MP_In	S0814B_MP_In_1	S0814B_MP_In	vitro	S0814B		MP	Inulin	6486.46	1791.24	3225.46				4.03138	1.47065
Sample522	P5B12	S0914A_MP_In	S0914A_MP_In_1	S0914A_MP_In	vitro	S0914A		MP	Inulin	6335.93	1843.41	787.904				4.02725	1.036
Sample523	P5B2	S14_MP_In	S14_MP_In_1	S14_MP_In	vitro	S14		MP	Inulin	7206.17	982.426	1729.43				3.87496	1.16745
Sample524	P5B3	S15_MP_In	S15_MP_In_1	S15_MP_In	vitro	S15		MP	Inulin	9225.48	1349.79	1942.26				3.91559	1.334
Sample525	P5B4	S16_MP_In	S16_MP_In_1	S16_MP_In	vitro	S16		MP	Inulin	17191	1327.54	1601.52				3.94087	1.1938
Sample526	P5B5	S17_MP_In	S17_MP_In_1	S17_MP_In	vitro	S17		MP	Inulin	6810.87	2192.76	6810.9				4.1815	1.4064
Sample527	P5B6	S18_MP_In	S18_MP_In_1	S18_MP_In	vitro	S18		MP	Inulin	9846.25	2077.29	4865.25				4.19969	1.2716
Sample528	P5B7	S19_MP_In	S19_MP_In_1	S19_MP_In	vitro	S19		MP	Inulin	9923.21	2415.61	1886.62				3.91592	1.26605
Sample529	P5C1	S13_PBS	S13_PBS_1	S13_PBS	vitro	S13		PBS	Baseline	185.016	9.43457	830.377				3.90411	1.2809
Sample530	P5C10	S0612A_PBS	S0612A_PBS_1	S0612A_PBS	vitro	S0612A		PBS	Baseline	1413.15	124.925	46.4046				3.84497	1.10175
Sample531	P5C11	S0814B_PBS	S0814B_PBS_1	S0814B_PBS	vitro	S0814B		PBS	Baseline	458.558	270.375	1088.67				4.28299	1.59165
Sample532	P5C11_0713	S0814B_PBS	S0814B_PBS_1	S0814B_PBS	vitro	S0814B		PBS	Baseline	458.558	270.375	1088.67				4.28299	1.59165
Sample533	P5C12	S0914A_PBS	S0914A_PBS_1	S0914A_PBS	vitro	S0914A		PBS	Baseline	153.549	51.3242	5.3645				3.96572	0.98175
Sample534	P5C2	S14_PBS	S14_PBS_1	S14_PBS	vitro	S14		PBS	Baseline	220.984	47.4622	29.6166				3.75871	0.9039
Sample535	P5C3	S15_PBS	S15_PBS_1	S15_PBS	vitro	S15		PBS	Baseline	203.535	24.2761	82.7479				4.19321	1.3062
Sample536	P5C4	S16_PBS	S16_PBS_1	S16_PBS	vitro	S16		PBS	Baseline	228.62	28.6886	57.5264				3.83599	0.88755
Sample537	P5C5	S17_PBS	S17_PBS_1	S17_PBS	vitro	S17		PBS	Baseline	668.034	222.807	896.565				4.52534	1.6159
Sample538	P5C6	S18_PBS	S18_PBS_1	S18_PBS	vitro	S18		PBS	Baseline	264.934	53.3264	114.285				4.15594	1.16625
Sample539	P5C7	S19_PBS	S19_PBS_1	S19_PBS	vitro	S19		PBS	Baseline	133.736	46.1385	20.4518				3.66091	0.956
Sample540	P5C8	S20_PBS	S20_PBS_1	S20_PBS	vitro	S20		PBS	Baseline	82.0129	16.7547	11.4136				3.77613	0.81905
Sample541	P5C8_0713	S20_PBS	S20_PBS_1	S20_PBS	vitro	S20		PBS	Baseline	82.0129	16.7547	11.4136				3.77613	0.81905
Sample542	P5C9	S22_PBS	S22_PBS_1	S22_PBS	vitro	S21		PBS	Baseline	80.4355	15.0141					3.82826	0.86395
Sample543	P5C9_0713	S22_PBS	S22_PBS_1	S22_PBS	vitro	S21		PBS	Baseline	80.4355	15.0141					3.82826	0.86395
Sample544	P5D1	S13_PBS_In	S13_PBS_In_1	S13_PBS_In	vitro	S13		PBS	Inulin	1277.86	64.0626	104.524				3.90733	1.30635
Sample545	P5D10	S0612A_PBS_In	S0612A_PBS_In_1	S0612A_PBS_In	vitro	S0612A		PBS	Inulin	697.835	13.5737	3.42775				3.80126	1.1473
Sample546	P5D11	S0814B_PBS_In	S0814B_PBS_In_1	S0814B_PBS_In	vitro	S0814B		PBS	Inulin	1455.57	229.24	766.734				4.22106	1.569
Sample547	P5D12	S0914A_PBS_In	S0914A_PBS_In_1	S0914A_PBS_In	vitro	S0914A		PBS	Inulin	281.313	85.8577	48.9333				4.15751	1.0104
Sample548	P5D2	S14_PBS_In	S14_PBS_In_1	S14_PBS_In	vitro	S14		PBS	Inulin	293.104	60.3973	44.8465				3.67671	0.89165
Sample549	P5D3	S15_PBS_In	S15_PBS_In_1	S15_PBS_In	vitro	S15		PBS	Inulin	184.959	23.3231	79.1086				4.10713	1.3189
Sample550	P5D4	S16_PBS_In	S16_PBS_In_1	S16_PBS_In	vitro	S16		PBS	Inulin	456.78	31.6908	73.7146				3.85085	0.995
Sample551	P5D5	S17_PBS_In	S17_PBS_In_1	S17_PBS_In	vitro	S17		PBS	Inulin	1238.78	173.593	892.596				4.46381	1.61715
Sample552	P5D6	S18_PBS_In	S18_PBS_In_1	S18_PBS_In	vitro	S18		PBS	Inulin	1171.44	51.356	646.313				4.24091	1.2678
Sample553	P5D7	S19_PBS_In	S19_PBS_In_1	S19_PBS_In	vitro	S19		PBS	Inulin	143.847	38.4788	18.3851				3.55323	0.792
Sample554	P5D8	S20_PBS_In	S20_PBS_In_1	S20_PBS_In	vitro	S20		PBS	Inulin	240.234	25.9009	22.9009				3.69617	0.97525
Sample555	P5E1	S13_MP	S13_MP_2	S13_MP	vitro	S13		MP	Baseline	6388.43	1718.06	1505.82				6.44026	0.82915
Sample556	P5E10	S0612A_MP	S0612A_MP_2	S0612A_MP	vitro	S0612A		MP	Baseline	6651.21	2441.03	1540.34				6.46572	0.84105
Sample557	P5E11	S0814B_MP	S0814B_MP_2	S0814B_MP	vitro	S0814B		MP	Baseline	6706.19	1776.36	1342.86				6.50632	0.9543
Sample558	P5E12	S0914A_MP	S0914A_MP_2	S0914A_MP	vitro	S0914A		MP	Baseline	3447.03	1893.93	1649.04				6.42873	0.6798
Sample559	P5E2	S14_MP	S14_MP_2	S14_MP	vitro	S14		MP	Baseline	5275.36	2112.76	1909.26				6.50194	0.7334
Sample560	P5E3	S15_MP	S15_MP_2	S15_MP	vitro	S15		MP	Baseline	4324.45	2477.11	3994.57				6.44859	0.76645
Sample561	P5E4	S16_MP	S16_MP_2	S16_MP	vitro	S16		MP	Baseline	4167.32	2086.2	3431.25				6.50522	0.82295
Sample562	P5E5	S17_MP	S17_MP_2	S17_MP	vitro	S17		MP	Baseline	4267.78	2184.55	3646.88				6.47234	0.86015
Sample563	P5E6	S18_MP	S18_MP_2	S18_MP	vitro	S18		MP	Baseline	5817.16	2027.81	1438.91				6.54227	0.8296
Sample564	P5E7	S19_MP	S19_MP_2	S19_MP	vitro	S19		MP	Baseline	4659.02	3280.2	4103.53				6.49154	0.73515
Sample565	P5E9	S22_MP	S22_MP_2	S22_MP	vitro	S21		MP	Baseline	3622.06	1354.46	4243.14				6.52095	0.8154
Sample566	P5F1	S13_MP_In	S13_MP_In_2	S13_MP_In	vitro	S13		MP	Inulin	4086.71	757.291	998.299				6.4482	1.30775
Sample567	P5F10	S0612A_MP_In	S0612A_MP_In_2	S0612A_MP_In	vitro	S0612A		MP	Inulin	5968.39	536.951	681.514				6.47137	1.17745
Sample568	P5F11	S0814B_MP_In	S0814B_MP_In_2	S0814B_MP_In	vitro	S0814B		MP	Inulin	7412.06	2370.4	3766.72				6.46983	1.49915
Sample569	P5F12	S0914A_MP_In	S0914A_MP_In_2	S0914A_MP_In	vitro	S0914A		MP	Inulin	6874.66	2340.38	917.337				6.48384	1.1376
Sample570	P5F2	S14_MP_In	S14_MP_In_2	S14_MP_In	vitro	S14		MP	Inulin	7051.11	896.281	1340.12				6.43452	1.15375
Sample571	P5F3	S15_MP_In	S15_MP_In_2	S15_MP_In	vitro	S15		MP	Inulin	9954.33	1203.2	1836.17				6.41944	1.3075
Sample572	P5F4	S16_MP_In	S16_MP_In_2	S16_MP_In	vitro	S16		MP	Inulin	10682.8	998.073	1407.63				6.3552	1.2245
Sample573	P5F5	S17_MP_In	S17_MP_In_2	S17_MP_In	vitro	S17		MP	Inulin	6265.05	4203.01	8650.26				6.45482	1.41045
Sample574	P5F6	S18_MP_In	S18_MP_In_2	S18_MP_In	vitro	S18		MP	Inulin	8321.68	4057.17	6359.36				6.45179	1.34285
Sample575	P5F7	S19_MP_In	S19_MP_In_2	S19_MP_In	vitro	S19		MP	Inulin	5607.41	1514.55	1512.18				6.3739	1.2441
Sample576	P5F8	S20_MP_In	S20_MP_In_2	S20_MP_In	vitro	S20		MP	Inulin	8187.19	1725.69	2296.81				6.48572	1.23225
Sample577	P5F8_0713	S20_MP_In	S20_MP_In_2	S20_MP_In	vitro	S20		MP	Inulin	8187.19	1725.69	2296.81				6.48572	1.23225
Sample578	P5F9	S22_MP_In	S22_MP_In_2	S22_MP_In	vitro	S21		MP	Inulin	6461.33	1860.29	1726.49				6.47836	1.2487
Sample579	P5G1	S13_PBS	S13_PBS_2	S13_PBS	vitro	S13		PBS	Baseline	356.86	56.9086	880.4				4.78328	1.26575
Sample580	P5G1_0713	S13_PBS	S13_PBS_2	S13_PBS	vitro	S13		PBS	Baseline	356.86	56.9086	880.4				4.78328	1.26575
Sample581	P5G10	S0612A_PBS	S0612A_PBS_2	S0612A_PBS	vitro	S0612A		PBS	Baseline	1296.48	114.98	163.249				4.93074	1.0939
Sample582	P5G10_0713	S0612A_PBS	S0612A_PBS_2	S0612A_PBS	vitro	S0612A		PBS	Baseline	1296.48	114.98	163.249				4.93074	1.0939
Sample583	P5G11	S0814B_PBS	S0814B_PBS_2	S0814B_PBS	vitro	S0814B		PBS	Baseline	655.086	281.262	1027.37				5.13255	1.5234
Sample584	P5G11_0713	S0814B_PBS	S0814B_PBS_2	S0814B_PBS	vitro	S0814B		PBS	Baseline	655.086	281.262	1027.37				5.13255	1.5234
Sample585	P5G12	S0914A_PBS	S0914A_PBS_2	S0914A_PBS	vitro	S0914A		PBS	Baseline	203.483	70.6176	30.8211				3.9698	0.90065
Sample586	P5G2	S14_PBS	S14_PBS_2	S14_PBS	vitro	S14		PBS	Baseline	496.086	101.409	117.817				3.71368	0.9413
Sample587	P5G3	S15_PBS	S15_PBS_2	S15_PBS	vitro	S15		PBS	Baseline	301.377	50.5533	119.027				4.12115	1.2035
Sample588	P5G3_0713	S15_PBS	S15_PBS_2	S15_PBS	vitro	S15		PBS	Baseline	301.377	50.5533	119.027				4.12115	1.2035
Sample589	P5G4	S16_PBS	S16_PBS_2	S16_PBS	vitro	S16		PBS	Baseline	493.783	78.9293	163.86				3.75708	0.984
Sample590	P5G5	S17_PBS	S17_PBS_2	S17_PBS	vitro	S17		PBS	Baseline	700.983	247.515	899.286				5.21923	1.59295
Sample591	P5G6	S18_PBS	S18_PBS_2	S18_PBS	vitro	S18		PBS	Baseline	324.487	37.0078	603.939				4.34296	1.28035
Sample592	P5G7	S19_PBS	S19_PBS_2	S19_PBS	vitro	S19		PBS	Baseline	188.506	52.5488	62.4606				3.90855	0.8968
Sample593	P5G9	S22_PBS	S22_PBS_2	S22_PBS	vitro	S21		PBS	Baseline	72.1955	13.1172					3.7668	0.8059
Sample594	P5G9_0713	S22_PBS	S22_PBS_2	S22_PBS	vitro	S21		PBS	Baseline	72.1955	13.1172					3.7668	0.8059
Sample595	P5H1	S13_PBS_In	S13_PBS_In_2	S13_PBS_In	vitro	S13		PBS	Inulin	1610.06	135.376	204.285				4.75695	1.28565
Sample596	P5H10	S0612A_PBS_In	S0612A_PBS_In_2	S0612A_PBS_In	vitro	S0612A		PBS	Inulin	830.073	62.1156	63.5112				4.97711	1.0708
Sample597	P5H11	S0814B_PBS_In	S0814B_PBS_In_2	S0814B_PBS_In	vitro	S0814B		PBS	Inulin	1332.06	273.233	776.836				5.37712	1.5116
Sample598	P5H12	S0914A_PBS_In	S0914A_PBS_In_2	S0914A_PBS_In	vitro	S0914A		PBS	Inulin	557.48	181.214	145.963				3.89471	1.0943
Sample599	P5H2	S14_PBS_In	S14_PBS_In_2	S14_PBS_In	vitro	S14		PBS	Inulin	624.027	117.059	155.024				3.67852	0.91155
Sample600	P5H3	S15_PBS_In	S15_PBS_In_2	S15_PBS_In	vitro	S15		PBS	Inulin	389.806	71.8311	166.946				4.04168	1.274
Sample601	P5H4	S16_PBS_In	S16_PBS_In_2	S16_PBS_In	vitro	S16		PBS	Inulin	716.539	87.9065	210.315				3.98289	1.00945
Sample602	P5H5	S17_PBS_In	S17_PBS_In_2	S17_PBS_In	vitro	S17		PBS	Inulin	1356.18	176.06	878.506				5.06373	1.5156
Sample603	P5H6	S18_PBS_In	S18_PBS_In_2	S18_PBS_In	vitro	S18		PBS	Inulin	1275.13	73.9389	1167.58				4.70197	1.46935
Sample604	P5H7	S19_PBS_In	S19_PBS_In_2	S19_PBS_In	vitro	S19		PBS	Inulin	110.359	32.1892	25.8847				3.73598	0.7845
Sample605	P5H8	S20_PBS_In	S20_PBS_In_2	S20_PBS_In	vitro	S20		PBS	Inulin	199.379	31.2567	47.0879				3.71282	0.8764
Sample606	P5H9	S22_PBS_In	S22_PBS_In_2	S22_PBS_In	vitro	S21		PBS	Inulin	124.649	25.5658	18.6186				3.74585	0.7709

## Sheet: 1AEF
sampleid	shannon	Group	Subject	Days	g_days
Sample1	4.10881290187378	Inulin	S1	1	2
Sample10	3.70656036015476	Post	S1	11	12
Sample100	3.09358470873022	Post	S6	26	26
Sample101	3.2803595151153	Post	S3	12	12
Sample104	4.01547946710413	Baseline	S4	-6	-6
Sample105	3.77689582039745	Post	S20	21	22
Sample106	3.48971819587452	Post	S6	27	28
Sample107	3.54783885956796	Post	S3	14	14
Sample11	4.01992588969214	Post	S1	12	12
Sample110	3.86042225236545	Baseline	S5	-6	-6
Sample111	3.60473086894267	Post	S20	24	24
Sample112	3.32016888009326	Post	S14	30	30
Sample115	3.7169193864111	Baseline	S11	-6	-6
Sample116	3.26988892742007	Post	S12	32	32
Sample117	3.03790593490084	Post	S14	32	32
Sample12	4.16846102929277	Post	S1	13	14
Sample120	3.35490420143944	Baseline	S6	-1	0
Sample121	3.13150797365355	Post	S12	33	34
Sample122	3.79430522816735	Post	S4	31	32
Sample125	3.88555685859268	Baseline	S15	-2	-2
Sample126	3.7063797923406	Post	S13	27	28
Sample127	3.8715303115087	Post	S4	32	32
Sample13	3.30776174166768	Inulin	S2	4	4
Sample130	3.17026766795401	Baseline	S18	-2	-2
Sample131	3.75436211856402	Post	S3	25	26
Sample132	2.35798362839975	Inulin	S18	5	6
Sample135	3.62725241174057	Post	S13	25	26
Sample136	4.12957556396472	Post	S5	28	28
Sample14	3.53657063557179	Inulin	S7	4	4
Sample143	4.18629587932323	Baseline	S5	-6	-6
Sample144	3.42145723048772	Post	S6	27	28
Sample15	3.79443303196712	Inulin	S7	6	6
Sample151	3.67920790281621	Baseline	S6	0	0
Sample159	3.79458515302363	Baseline	S15	-2	-2
Sample16	3.82528907670142	Inulin	S7	8	8
Sample164	3.14815098069111	Baseline	S1	-4	-4
Sample166	3.68633185444798	Baseline	S1	-2	-2
Sample169	3.16570437279532	Baseline	S7	-4	-4
Sample17	3.53921704249773	Inulin	S2	6	6
Sample171	3.79095032096331	Baseline	S7	-2	-2
Sample174	3.43679194246993	Baseline	S19	-4	-4
Sample175	4.01369584960621	Baseline	S19	-2	-2
Sample176	2.56103607834241	Inulin	S7	7	8
Sample177	3.06570739098731	Inulin	S9	7	8
Sample178	2.31417133311989	Post	S8	24	24
Sample179	2.60314786882885	Inulin	S6	3	4
Sample18	3.67461130263665	Inulin	S2	8	8
Sample185	3.72992024316565	Baseline	S1	-6	-6
Sample186	3.56669072797455	Baseline	S3	-4	-4
Sample187	3.44081614124422	Baseline	S3	-2	-2
Sample188	3.77024193871729	Baseline	S3	-2	-2
Sample189	3.67532643549517	Baseline	S3	0	0
Sample19	2.9605769049969	Post	S2	10	10
Sample190	3.63252501501893	Baseline	S3	0	0
Sample191	3.86878403284727	Baseline	S1	-4	-4
Sample192	3.9557282451054	Baseline	S1	-2	-2
Sample193	4.02278642640607	Baseline	S1	0	0
Sample194	2.95373573246699	Baseline	S2	-6	-6
Sample195	2.49765337934952	Baseline	S2	-4	-4
Sample196	2.92428684857656	Baseline	S2	-2	-2
Sample197	3.49713657955018	Baseline	S2	0	0
Sample198	3.02315266059391	Baseline	S3	-6	-6
Sample199	3.35402502218285	Baseline	S6	-5	-4
Sample2	4.29654120592048	Post	S1	14	14
Sample20	3.49461814236826	Post	S2	11	12
Sample200	3.98878205128721	Baseline	S4	-8	-8
Sample201	3.85854590704593	Baseline	S4	-4	-4
Sample202	3.91232036469438	Baseline	S5	-4	-4
Sample203	4.19303818545323	Baseline	S5	-2	-2
Sample204	3.96158359759654	Baseline	S5	0	0
Sample205	3.55418831168723	Baseline	S6	-7	-6
Sample206	3.90248	Baseline	S7	-6	-6
Sample207	3.76110785690577	Baseline	S9	-4	-4
Sample208	3.37715713939807	Baseline	S9	-2	-2
Sample209	3.87410868505344	Baseline	S9	-2	-2
Sample21	3.72656233554483	Post	S2	12	12
Sample210	3.23820636687882	Baseline	S9	0	0
Sample211	3.39186051647333	Baseline	S7	-4	-4
Sample212	2.71137917549796	Baseline	S7	-2	-2
Sample213	3.60705857182579	Baseline	S7	0	0
Sample214	3.08905236625325	Baseline	S8	-6	-6
Sample215	3.14972125523404	Baseline	S8	-4	-4
Sample216	2.95110252266269	Baseline	S8	-2	-2
Sample217	2.55907491754249	Baseline	S8	0	0
Sample218	3.68949870725407	Baseline	S9	-6	-6
Sample219	4.07143200561643	Baseline	S10	-6	-6
Sample22	3.87465724258984	Post	S2	13	14
Sample220	2.87237372683242	Baseline	S12	-4	-4
Sample221	3.40327909577278	Baseline	S12	-2	-2
Sample222	3.25331948381909	Baseline	S12	0	0
Sample223	3.27137116807727	Baseline	S10	-4	-4
Sample224	3.76506047887865	Baseline	S10	-2	-2
Sample225	3.88636385414283	Baseline	S10	0	0
Sample226	3.6648263272284	Baseline	S11	-6	-6
Sample227	3.84346403306192	Baseline	S11	-4	-4
Sample228	3.92128124551944	Baseline	S11	-2	-2
Sample229	3.66960222750658	Baseline	S11	0	0
Sample23	4.00289941731344	Post	S2	14	14
Sample230	3.23811038101749	Baseline	S12	-6	-6
Sample231	3.86537757586724	Baseline	S15	-4	-4
Sample232	3.68558349362938	Baseline	S15	0	0
Sample233	3.67904276678718	Baseline	S13	-4	-4
Sample234	3.67497305056053	Baseline	S13	-2	-2
Sample235	3.87374968297273	Baseline	S13	0	0
Sample236	3.91388269465925	Baseline	S14	-6	-6
Sample237	3.71793311576663	Baseline	S14	-4	-4
Sample238	3.7105727062088	Baseline	S14	-2	-2
Sample239	3.46171934187612	Baseline	S14	0	0
Sample24	4.02295864869965	Inulin	S7	2	2
Sample240	4.16524185630684	Baseline	S15	-6	-6
Sample241	3.61354373828143	Baseline	S16	-8	-8
Sample242	3.11225255781379	Baseline	S18	-4	-4
Sample243	3.49905960246444	Baseline	S18	0	0
Sample244	3.20733508964736	Baseline	S16	-6	-6
Sample245	3.40042683628518	Baseline	S16	-4	-4
Sample246	3.94340723131379	Baseline	S16	0	0
Sample247	3.72368492418248	Baseline	S17	-7	-6
Sample248	3.72403741265544	Baseline	S17	-5	-4
Sample249	3.37115700703223	Baseline	S17	-2	-2
Sample25	3.86014611293314	Post	S7	10	10
Sample250	3.62853658588264	Baseline	S17	0	0
Sample251	3.36217412188445	Baseline	S18	-6	-6
Sample252	2.2309755873322	Baseline	S19	-7	-6
Sample253	3.21085483510512	Baseline	S21	-8	-8
Sample254	3.71462540602683	Baseline	S21	-3	-2
Sample255	3.43481911029923	Baseline	S21	-2	-2
Sample256	2.44865321073004	Baseline	S19	-4	-4
Sample257	2.52148832485458	Baseline	S19	-2	-2
Sample258	2.4995177324318	Baseline	S19	0	0
Sample259	3.47545598659894	Baseline	S20	-7	-6
Sample26	3.62096422257655	Inulin	S6	2	2
Sample260	3.63570225941533	Baseline	S20	-5	-4
Sample261	3.58551991106287	Baseline	S20	-3	-2
Sample262	3.39814179678883	Baseline	S20	0	0
Sample263	3.60245766417174	Baseline	S21	-10	-10
Sample264	3.77634740631547	Baseline	S4	0	0
Sample265	3.80946298869809	Post	S3	25	26
Sample266	3.84203515401228	Post	S1	27	28
Sample267	3.89425784803868	Post	S1	28	28
Sample268	3.51320365389045	Post	S2	27	28
Sample269	3.77574968143583	Post	S2	28	28
Sample27	3.40135289326079	Inulin	S6	6	6
Sample270	3.26952315428825	Post	S7	10	10
Sample271	3.63194480063881	Post	S5	26	26
Sample272	3.17291314251603	Post	S6	26	26
Sample273	3.52057233114255	Post	S6	27	28
Sample274	3.39769056323168	Inulin	S1	3	4
Sample275	3.21885839510823	Inulin	S6	9	10
Sample276	3.81214997678251	Post	S11	24	24
Sample277	3.48465887490067	Inulin	S7	3	4
Sample278	3.67442135564754	Inulin	S5	3	4
Sample279	3.05192807459496	Inulin	S3	3	4
Sample28	3.48854809546374	Post	S6	12	12
Sample280	2.80190323850618	Inulin	S9	3	4
Sample281	3.47113662460657	Inulin	S11	3	4
Sample282	3.61521607218271	Inulin	S13	3	4
Sample283	3.10727859461854	Post	S15	10	10
Sample284	3.13506386158931	Inulin	S17	3	4
Sample285	2.84815076666854	Inulin	S1	5	6
Sample286	2.80583157813777	Inulin	S19	4	4
Sample287	2.90834981876281	Inulin	S12	6	6
Sample288	3.74667467814283	Post	S11	25	26
Sample289	3.34881506132677	Inulin	S7	5	6
Sample29	4.06759814383313	Post	S7	11	12
Sample290	3.20697171074367	Inulin	S5	5	6
Sample291	3.01956682296377	Inulin	S3	5	6
Sample292	3.3540111522789	Inulin	S9	5	6
Sample293	3.58031848284889	Inulin	S11	5	6
Sample294	3.30525649416188	Inulin	S13	5	6
Sample295	3.34579980512646	Inulin	S15	3	4
Sample296	3.1093336256438	Inulin	S17	5	6
Sample297	3.39944358546424	Inulin	S1	7	8
Sample298	1.89980230253816	Inulin	S19	5	6
Sample299	2.60291269794733	Inulin	S21	5	6
Sample3	3.33527897620563	Inulin	S2	1	2
Sample30	4.31549596223865	Inulin	S4	1	2
Sample300	2.48171160283316	Inulin	S21	5	6
Sample301	3.63365	Post	S15	24	24
Sample302	3.45060279766853	Inulin	S7	7	8
Sample303	2.85655691747956	Inulin	S5	7	8
Sample304	3.15962250860467	Inulin	S3	7	8
Sample305	3.17479413177538	Inulin	S9	7	8
Sample306	3.64241040977525	Inulin	S11	7	8
Sample307	3.33066	Inulin	S13	7	8
Sample308	2.90158215610517	Inulin	S15	5	6
Sample309	3.36503555532901	Inulin	S17	7	8
Sample31	3.46829934347456	Inulin	S4	4	4
Sample310	3.40495411261904	Inulin	S1	9	10
Sample311	2.66179538499676	Inulin	S19	7	8
Sample312	3.31232858191248	Post	S21	14	14
Sample313	3.81951766711315	Post	S15	26	26
Sample314	3.60141911529972	Inulin	S7	9	10
Sample315	3.13068107665096	Inulin	S5	9	10
Sample316	3.44404253189147	Post	S3	10	10
Sample317	3.29242770220526	Inulin	S9	9	10
Sample318	3.66710996178715	Inulin	S11	9	10
Sample319	3.22140397855358	Inulin	S13	9	10
Sample32	3.08678291100915	Inulin	S4	6	6
Sample320	3.15359110549103	Inulin	S15	7	8
Sample321	3.32672184672279	Inulin	S17	9	10
Sample322	3.01006987841559	Inulin	S2	3	4
Sample323	3.3263897466466	Inulin	S20	3	4
Sample324	3.13922027799851	Post	S8	24	24
Sample325	3.74425047539856	Post	S16	23	24
Sample326	2.37113636668722	Inulin	S4	5	6
Sample327	2.19236990455328	Inulin	S4	5	6
Sample328	2.85993811742747	Inulin	S6	3	4
Sample329	2.30649914836014	Inulin	S8	3	4
Sample33	4.21776785474804	Inulin	S5	1	2
Sample330	3.06443140355984	Inulin	S10	3	4
Sample331	2.7879474314207	Inulin	S12	3	4
Sample332	3.77930857095822	Inulin	S14	3	4
Sample333	3.41915008400707	Inulin	S16	3	4
Sample334	2.77421644864504	Inulin	S18	4	4
Sample335	3.10298888124651	Inulin	S2	5	6
Sample336	3.36548831408546	Inulin	S20	6	6
Sample337	2.98532638883422	Post	S8	26	26
Sample338	3.72379104843055	Post	S16	25	26
Sample339	2.67682704088896	Inulin	S4	7	8
Sample34	4.28831437265798	Inulin	S5	2	2
Sample340	2.89681040266548	Inulin	S6	4	4
Sample341	2.72776946859511	Inulin	S8	5	6
Sample342	2.91682108223276	Inulin	S10	5	6
Sample343	2.70771405791745	Inulin	S12	5	6
Sample344	3.25590496990977	Inulin	S14	5	6
Sample345	3.32169289442643	Inulin	S16	5	6
Sample346	3.02766226922278	Inulin	S2	7	8
Sample347	2.61575049956097	Inulin	S20	8	8
Sample348	3.34449368331167	Post	S10	25	26
Sample349	3.54729747138458	Post	S17	14	14
Sample35	4.03630858600879	Post	S5	12	12
Sample350	3.25341681943297	Inulin	S4	8	8
Sample351	2.8375386033802	Inulin	S6	5	6
Sample352	2.79804284820373	Inulin	S8	7	8
Sample353	2.52568844774326	Inulin	S10	7	8
Sample354	2.3867608669642	Inulin	S10	7	8
Sample355	2.79453373421487	Inulin	S12	7	8
Sample356	3.34182688094232	Inulin	S14	7	8
Sample357	3.16236773710666	Inulin	S16	7	8
Sample358	2.91976732556525	Inulin	S18	7	8
Sample359	3.43265945264872	Inulin	S2	9	10
Sample36	3.82489561293398	Inulin	S6	1	2
Sample360	3.37186334046956	Inulin	S20	10	10
Sample361	3.58042430302858	Post	S10	27	28
Sample362	3.55793413185095	Post	S17	15	16
Sample363	2.93823942635459	Inulin	S4	9	10
Sample364	2.61822872099833	Inulin	S6	7	8
Sample365	3.09791456588462	Inulin	S8	9	10
Sample366	2.68131392581595	Inulin	S10	9	10
Sample367	2.81849116491386	Inulin	S12	9	10
Sample368	3.39523522738336	Inulin	S14	9	10
Sample369	3.38741133734716	Inulin	S16	9	10
Sample37	3.61990247350137	Inulin	S6	9	10
Sample370	1.70195477575162	Inulin	S19	3	4
Sample373	3.60856826161675	Post	S1	27	28
Sample375	3.92845407514797	Post	S5	28	28
Sample379	4.01429358415612	Post	S1	27	28
Sample38	3.50777783227142	Post	S8	10	10
Sample385	3.96111160165017	Baseline	S4	-6	-6
Sample386	3.49379529118262	Post	S14	30	30
Sample39	3.39227770452669	Post	S8	11	12
Sample390	3.99484494501661	Post	S4	31	32
Sample397	3.59645462713865	Baseline	S11	-6	-6
Sample398	3.09856235921032	Inulin	S18	5	6
Sample4	3.04673121054535	Inulin	S2	2	2
Sample40	3.53697801592664	Post	S8	12	12
Sample401	3.26589029162746	Baseline	S6	-1	0
Sample404	3.27622196011569	Baseline	S6	-1	0
Sample41	3.28970180891937	Inulin	S3	1	2
Sample410	3.15651301788149	Baseline	S18	-2	-2
Sample412	3.51133659920644	Post	S3	27	28
Sample42	3.41530666248392	Inulin	S3	1	2
Sample43	3.30646477772603	Inulin	S3	2	2
Sample44	3.58052700885694	Inulin	S8	1	2
Sample45	3.10565851966846	Inulin	S8	2	2
Sample46	3.36707768506098	Inulin	S8	4	4
Sample47	3.3201178549042	Inulin	S8	6	6
Sample48	3.49601355732897	Inulin	S8	8	8
Sample49	4.03886207246405	Inulin	S9	1	2
Sample5	3.99463424201623	Inulin	S1	2	2
Sample50	3.9413577188968	Inulin	S11	2	2
Sample51	4.07352141584047	Post	S11	11	12
Sample52	3.47052863057211	Inulin	S12	1	2
Sample53	4.00677334760632	Inulin	S9	2	2
Sample54	4.18687283553296	Inulin	S10	1	2
Sample55	3.34201695700001	Inulin	S10	2	2
Sample56	3.47734853346071	Inulin	S10	4	4
Sample57	3.32825035683827	Inulin	S10	6	6
Sample58	3.24593110773176	Inulin	S10	8	8
Sample59	3.43719	Post	S10	10	10
Sample6	3.7586629104135	Inulin	S1	4	4
Sample60	3.90372681788404	Inulin	S11	1	2
Sample61	3.74811454105786	Inulin	S12	2	2
Sample62	4.1217144285999	Inulin	S14	1	2
Sample63	4.1459914834717	Inulin	S14	2	2
Sample64	4.2310649776645	Inulin	S15	1	2
Sample65	3.68150635349103	Inulin	S12	4	4
Sample66	3.60751665529912	Inulin	S12	8	8
Sample67	3.30445658490757	Inulin	S12	6	6
Sample68	3.59760462565029	Inulin	S13	1	2
Sample69	4.10316532039903	Inulin	S13	2	2
Sample7	3.82521643594684	Inulin	S1	6	6
Sample70	3.88494695232603	Inulin	S13	4	4
Sample71	3.50371254994904	Inulin	S13	8	8
Sample72	3.52714609557079	Post	S13	10	10
Sample73	4.06625361514224	Inulin	S15	2	2
Sample74	3.7773298449136	Post	S16	10	10
Sample75	3.68836831507132	Inulin	S17	1	2
Sample76	3.86454080921024	Inulin	S17	2	2
Sample77	3.60701222230786	Inulin	S15	4	4
Sample78	3.54492804563987	Inulin	S15	6	6
Sample79	3.38276417927366	Inulin	S15	8	8
Sample8	3.69033800457898	Inulin	S1	8	8
Sample80	4.02201423771384	Inulin	S16	1	2
Sample81	4.00019828583045	Inulin	S16	2	2
Sample82	3.84553131220595	Inulin	S16	4	4
Sample83	3.73981919210299	Inulin	S16	6	6
Sample84	3.56616070958033	Inulin	S16	8	8
Sample85	3.71999214577138	Inulin	S17	4	4
Sample86	3.88182169582112	Baseline	S21	0	0
Sample88	3.47568762688679	Inulin	S17	8	8
Sample89	3.5500116999543	Post	S17	11	12
Sample9	3.8425591480112	Post	S1	10	10
Sample90	4.18697241844394	Inulin	S18	2	2
Sample91	2.29810643664958	Inulin	S19	1	2
Sample92	2.88214905957855	Inulin	S19	2	2
Sample93	2.95705023732306	Inulin	S19	6	6
Sample94	3.84043537453279	Inulin	S20	1	2
Sample95	3.62256582104417	Inulin	S20	2	2
Sample99	3.12024121371045	Post	S21	18	18

## Sheet: 1B
Group	ave.Axis1	ave.Axis2	se.Axis1	se.Axis2
Baseline	0.014728293952579	-0.0505074	0.0194242117125682	0.0136835091568461
Inulin	-0.0164624	0.0364469400584663	0.0146272532974755	0.0123939299224353
Post	0.0156831541227386	-0.00925872	0.0229373137258756	0.01761929481619

## Sheet: 1CD
sample.id	Subject	Group	Acetate	Propionate	Butyrate	Days
Sample185	S1	Baseline	7614.66	1150.16	1826.89	-6
Sample164	S1	Baseline	4317.05	381.385	823.4	-4
Sample191	S1	Baseline	4317.05	381.385	823.4	-4
Sample166	S1	Baseline	5474.66	743.037	1347.89	-2
Sample192	S1	Baseline	5474.66	743.037	1347.89	-2
Sample193	S1	Baseline	2703.97	469.173	734.756	0
Sample1	S1	Inulin	3666.31	27.9837	1212.66	1
Sample5	S1	Inulin	6145.83	2014.07	2969.65	2
Sample274	S1	Inulin	9682.33	1957.68	3337.89	3
Sample6	S1	Inulin	8260.94	518.424	1719.22	4
Sample285	S1	Inulin	8766.75	26.3593	3507.11	5
Sample7	S1	Inulin	11943.6	1496.67	5238.3	6
Sample297	S1	Inulin	7313.46	1901.32	1392.09	7
Sample8	S1	Inulin	12963.7	1814.63	2387.76	8
Sample310	S1	Inulin	7563.61	1532.32	3182.48	9
Sample9	S1	Post	7180.22	1253.39	2265.09	10
Sample10	S1	Post	6643.68	1696.76	1748.6	11
Sample11	S1	Post	7676.66	1459.59	1477.66	12
Sample12	S1	Post	5604.29	1304	1159.32	13
Sample2	S1	Post	5175.49	905.06	795.785	14
Sample266	S1	Post	7169.44	1083.03	1805.24	27
Sample373	S1	Post	7169.44	1083.03	1805.24	27
Sample379	S1	Post	7169.44	1083.03	1805.24	27
Sample267	S1	Post	14732.9	3545.56	5621.25	28
Sample219	S10	Baseline	5429.83	2063.35	1947.72	-6
Sample223	S10	Baseline	4620.67	780.387	504.875	-4
Sample224	S10	Baseline	14018.6	7266.15	4552.83	-2
Sample225	S10	Baseline	7461.49	3829.72	2735.27	0
Sample54	S10	Inulin	6166.58	3783.46	4333.4	1
Sample55	S10	Inulin	9410.72	6905.72	1826.07	2
Sample330	S10	Inulin	7326.2	5572.13	3183.91	3
Sample56	S10	Inulin	10665.7	3790.12	1418.87	4
Sample342	S10	Inulin	11630.8	7263.17	1166.11	5
Sample57	S10	Inulin	4310.73	2985.62	951.152	6
Sample353	S10	Inulin	8213.12	6412.93	514.942	7
Sample354	S10	Inulin	8213.12	6412.93	514.942	7
Sample58	S10	Inulin	9548.68	6084.75	1341.57	8
Sample366	S10	Inulin	9380.23	4740.85	1598.52	9
Sample59	S10	Post	7031.32	4936.77	706.527	10
Sample348	S10	Post	9881.33	3190.01	1679.72	25
Sample361	S10	Post	10437	2997.78	1978.35	27
Sample115	S11	Baseline	5535.56	881.735	1959.6	-6
Sample226	S11	Baseline	5535.56	881.735	1959.6	-6
Sample397	S11	Baseline	5535.56	881.735	1959.6	-6
Sample227	S11	Baseline	2871.08	998.119	772.149	-4
Sample228	S11	Baseline	1638.34	265.041	13.3458	-2
Sample229	S11	Baseline	3088.58	1014.67	944.963	0
Sample60	S11	Inulin	4470.72	1643.53	272.915	1
Sample50	S11	Inulin	2466.94	856.689	64.9869	2
Sample281	S11	Inulin	3700.98	1978.4	960.249	3
Sample293	S11	Inulin	3732.55	1774.41	901.422	5
Sample306	S11	Inulin	4184.54	2131.21	745.018	7
Sample318	S11	Inulin	2880.42	1750.66	526.375	9
Sample51	S11	Post	3566.35	1443.32	666.565	11
Sample276	S11	Post	3631.68	940.001	465.849	24
Sample288	S11	Post	7963.25	2019.63	1163.32	25
Sample230	S12	Baseline	4065.97	974.981	75.1522	-6
Sample220	S12	Baseline	13289.5	1539.77	1837.49	-4
Sample221	S12	Baseline	4329.47	1507.17	790.951	-2
Sample222	S12	Baseline	12144.5	1640.47	3162.38	0
Sample52	S12	Inulin	1363.71	162.586	2909.48	1
Sample61	S12	Inulin	2577.89	769.158	1123.37	2
Sample331	S12	Inulin	2457.54	876.933	2799.84	3
Sample65	S12	Inulin	2909.37	428.319	2131.27	4
Sample343	S12	Inulin	1150.54	198.604	406.902	5
Sample67	S12	Inulin	10277.8	1645.62	2458.76	6
Sample287	S12	Inulin	10277.8	1645.62	2458.76	6
Sample355	S12	Inulin	4761.38	1072.57	2573.43	7
Sample66	S12	Inulin	4048.29	278.477	1255.26	8
Sample367	S12	Inulin	1766.59	57.387	1186.77	9
Sample116	S12	Post	9172.59	1214.36	1322.05	32
Sample394	S12	Post	9172.59	1214.36	1322.05	32
Sample121	S12	Post	15644.3	1782.09	1866.42	33
Sample402	S12	Post	15644.3	1782.09	1866.42	33
Sample233	S13	Baseline	8452.75	3686.15	1235.11	-4
Sample234	S13	Baseline	7276.78	3808.31	920.857	-2
Sample235	S13	Baseline	6293.09	2829.07	1657.84	0
Sample68	S13	Inulin	14905.2	17609.6	4686.52	1
Sample69	S13	Inulin	5634.17	2361.39	949.382	2
Sample282	S13	Inulin	8965.52	4828.15	3477.44	3
Sample70	S13	Inulin	6532.42	3447.81	1561.33	4
Sample294	S13	Inulin	4006.36	2004.27	387.471	5
Sample307	S13	Inulin	8490.91	2705.43	1847.84	7
Sample71	S13	Inulin	4292.53	1132.62	848.119	8
Sample319	S13	Inulin	10289.2	4070.73	1792.69	9
Sample72	S13	Post	9496.43	3799	829.191	10
Sample135	S13	Post	5415.77	2049.64	1049.01	25
Sample371	S13	Post	5415.77	2049.64	1049.01	25
Sample126	S13	Post	12845.1	5913.11	3100.2	27
Sample407	S13	Post	12845.1	5913.11	3100.2	27
Sample236	S14	Baseline	5345.5	1541.43	792.796	-6
Sample237	S14	Baseline	5031.55	3011.35	1587.11	-4
Sample238	S14	Baseline	8107.12	4801.6	1600.73	-2
Sample239	S14	Baseline	6465.8	1391.78	508.283	0
Sample62	S14	Inulin	5218.92	3063.43	669.836	1
Sample63	S14	Inulin	8886.38	2722.59	2244.42	2
Sample332	S14	Inulin	8464.42	3270.57	2460.42	3
Sample344	S14	Inulin	9301.25	2489.07	1638.68	5
Sample356	S14	Inulin	5027.06	1719.68	1142.72	7
Sample368	S14	Inulin	3654.7	1156.69	148.591	9
Sample112	S14	Post	3338.36	1823.77	2319.78	30
Sample386	S14	Post	3338.36	1823.77	2319.78	30
Sample117	S14	Post	5134.57	891.143	548.585	32
Sample395	S14	Post	5134.57	891.143	548.585	32
Sample240	S15	Baseline	8908.26	2881.65	3440.94	-6
Sample231	S15	Baseline	12281	1446.84	4777.88	-4
Sample125	S15	Baseline	2458.49	171.149	1190.92	-2
Sample159	S15	Baseline	2458.49	171.149	1190.92	-2
Sample406	S15	Baseline	2458.49	171.149	1190.92	-2
Sample232	S15	Baseline	7891.29	942.64	3032.06	0
Sample64	S15	Inulin	3220.99	488.018	1272.97	1
Sample73	S15	Inulin	3734.56	470.08	1412.31	2
Sample295	S15	Inulin	3729.93	652.972	732.498	3
Sample77	S15	Inulin	4410.98	115.263	3687.92	4
Sample308	S15	Inulin	5629.29	1036.03	2900.94	5
Sample78	S15	Inulin	2935.52	843.945	267.21	6
Sample320	S15	Inulin	5549.94	2755.56	1681.83	7
Sample79	S15	Inulin	3042	1600.95	831.129	8
Sample283	S15	Post	1813.89	554.762	205.735	10
Sample301	S15	Post	9896.43	949.545	3418.38	24
Sample313	S15	Post	8691.56	1131.29	4108.17	26
Sample241	S16	Baseline	8832.39	1181.47	1840.15	-8
Sample244	S16	Baseline	9070.33	1707.22	962.796	-6
Sample245	S16	Baseline	10438	1210.19	2816.9	-4
Sample246	S16	Baseline	12748.8	2153.94	3138.09	0
Sample80	S16	Inulin	9274.83	869.955	3503.19	1
Sample81	S16	Inulin	10986.5	426.293	5996.95	2
Sample333	S16	Inulin	10625.4	851.34	3974.13	3
Sample82	S16	Inulin	8536	1827.52	2838.39	4
Sample345	S16	Inulin	9890.31	1805.75	2437.58	5
Sample83	S16	Inulin	12594.2	1641.1	3248.59	6
Sample357	S16	Inulin	11781.6	1767.17	2077.35	7
Sample84	S16	Inulin	8277.56	95.6989	2277.57	8
Sample369	S16	Inulin	7964.8	822.149	2473.56	9
Sample74	S16	Post	9701.57	1494.71	2204.98	10
Sample325	S16	Post	8631.8	1962.81	2053.67	23
Sample338	S16	Post	11154.7	1887.5	4445.59	25
Sample247	S17	Baseline	34334.9	12577.4	11792	-7
Sample248	S17	Baseline	32522.9	12106.2	10264.7	-5
Sample249	S17	Baseline	16602.3	6680.74	3887.58	-2
Sample250	S17	Baseline	37836.1	13395.3	8440.14	0
Sample75	S17	Inulin	36383.6	13825.7	8936.98	1
Sample76	S17	Inulin	24464.4	7220.71	8270.16	2
Sample284	S17	Inulin	12417.9	8054.11	4599.51	3
Sample85	S17	Inulin	38590.5	15114.1	9615.5	4
Sample296	S17	Inulin	18979.4	12065.4	5333.1	5
Sample309	S17	Inulin	33948	10919.6	10224.9	7
Sample88	S17	Inulin	33844.8	9800.44	9712.88	8
Sample321	S17	Inulin	47835.3	12427.9	13448.9	9
Sample89	S17	Post	27248	13481	12601.9	11
Sample349	S17	Post	31654.9	7546.63	5390.78	14
Sample362	S17	Post	37099.3	8427.94	9293.72	15
Sample251	S18	Baseline	10980.7	4159.41	1588.78	-6
Sample242	S18	Baseline	8277.52	2595.93	1538.93	-4
Sample130	S18	Baseline	3986.1	1609.29	1736.19	-2
Sample410	S18	Baseline	3986.1	1609.29	1736.19	-2
Sample243	S18	Baseline	48366.9	34963.8	31200	0
Sample90	S18	Inulin	28861.3	27446	18971.2	2
Sample334	S18	Inulin	43037.4	16774.4	26988.6	4
Sample132	S18	Inulin	36327	7997.09	7857.48	5
Sample398	S18	Inulin	36327	7997.09	7857.48	5
Sample358	S18	Inulin	41327.4	4104.42	30259.7	7
Sample252	S19	Baseline	10641.8	3917.72	2163.7	-7
Sample174	S19	Baseline	21465.5	8378.88	5947.93	-4
Sample256	S19	Baseline	21465.5	8378.88	5947.93	-4
Sample175	S19	Baseline	14376.7	6184.23	3480.62	-2
Sample257	S19	Baseline	14376.7	6184.23	3480.62	-2
Sample258	S19	Baseline	11577.1	5716.46	3147.16	0
Sample91	S19	Inulin	6018.77	1612.47	5760.9	1
Sample92	S19	Inulin	9206.04	4328.15	3310.82	2
Sample370	S19	Inulin	4769.86	1386.19	2066.27	3
Sample286	S19	Inulin	3379.53	2322.08	483.049	4
Sample298	S19	Inulin	2631.07	614.315	1332.89	5
Sample93	S19	Inulin	4479.76	936.931	3738.71	6
Sample311	S19	Inulin	10747.7	2237.8	4908.92	7
Sample194	S2	Baseline	6735.87	2604.52	2123.78	-6
Sample195	S2	Baseline	7856.96	779.653	4501.83	-4
Sample196	S2	Baseline	18128.5	3077.44	5295.84	-2
Sample197	S2	Baseline	19604.5	3876.02	4589.06	0
Sample3	S2	Inulin	7881.17	403.262	4968.97	1
Sample4	S2	Inulin	8332.17	924.352	2522.79	2
Sample322	S2	Inulin	16681.4	5979.11	4104.17	3
Sample13	S2	Inulin	7247.23	671.52	3111.11	4
Sample335	S2	Inulin	11131.4	3591.5	8233.61	5
Sample17	S2	Inulin	7339.44	108.296	3953.52	6
Sample346	S2	Inulin	6147.99	1375.4	524.647	7
Sample18	S2	Inulin	9709.22	1779.78	3885.83	8
Sample359	S2	Inulin	8547.9	1353.19	2573.23	9
Sample19	S2	Post	7167.63	584.176	3602.94	10
Sample20	S2	Post	10575.4	2237.8	2342.59	11
Sample21	S2	Post	4697.12	3725.62	1098.08	12
Sample22	S2	Post	6499.18	965.874	1335.05	13
Sample23	S2	Post	4213.85	1044.66	1752.67	14
Sample268	S2	Post	9009.31	2675.56	1264.45	27
Sample269	S2	Post	12943.1	5138.96	3878.67	28
Sample259	S20	Baseline	5674.16	1730.75	860.313	-7
Sample260	S20	Baseline	4521.36	1239.6	735.69	-5
Sample261	S20	Baseline	3019.51	1258.48	546.767	-3
Sample262	S20	Baseline	4319.35	1402.04	992.095	0
Sample94	S20	Inulin	1103.17	424.199	2854.87	1
Sample95	S20	Inulin	5434.31	2993.6	3352.61	2
Sample323	S20	Inulin	2673.43	765.96	561.321	3
Sample336	S20	Inulin	5393.99	2036.41	1049.39	6
Sample347	S20	Inulin	2942.29	1540.31	231.019	8
Sample360	S20	Inulin	5031.2	1740.4	2922.01	10
Sample105	S20	Post	11290.3	2312.88	4365.1	21
Sample382	S20	Post	11290.3	2312.88	4365.1	21
Sample111	S20	Post	9128.38	2243.37	1280.11	24
Sample388	S20	Post	9128.38	2243.37	1280.11	24
Sample263	S21	Baseline	1763.05	1111.36	584.908	-10
Sample253	S21	Baseline	3795.4	2035.54	608.044	-8
Sample254	S21	Baseline	1769.62	1084.77	424.25	-3
Sample255	S21	Baseline	2509.81	1215.57	194.729	-2
Sample86	S21	Baseline	2636.61	1272.18	312.871	0
Sample299	S21	Inulin	6732.91	4809.35	1312.18	5
Sample300	S21	Inulin	6732.91	4809.35	1312.18	5
Sample312	S21	Post	3902.31	1924.03	386.543	14
Sample99	S21	Post	7670.47	3118.16	4336.92	18
Sample376	S21	Post	7670.47	3118.16	4336.92	18
Sample198	S3	Baseline	4666.31	2209.96	798.333	-6
Sample186	S3	Baseline	6324.17	1904.63	1144.67	-4
Sample187	S3	Baseline	5086.15	1789.37	968.538	-2
Sample188	S3	Baseline	5086.15	1789.37	968.538	-2
Sample189	S3	Baseline	11648.7	2619.11	2017.31	0
Sample190	S3	Baseline	11648.7	2619.11	2017.31	0
Sample24	S7	Inulin	6696.16	103.205	3866.67	2
Sample277	S7	Inulin	7489.23	2472.84	1447.27	3
Sample14	S7	Inulin	4376.97	2289.23	810.614	4
Sample289	S7	Inulin	4013.69	1226.71	2139.65	5
Sample15	S7	Inulin	13404.1	5570.61	4203.32	6
Sample176	S7	Inulin	7696	2592.73	1984.76	7
Sample302	S7	Inulin	7696	2592.73	1984.76	7
Sample16	S7	Inulin	7495.01	2099.7	1199.96	8
Sample314	S7	Inulin	7831.03	4795.15	2279.67	9
Sample25	S7	Post	7571.05	2464.43	624.415	10
Sample270	S7	Post	7571.05	2464.43	624.415	10
Sample29	S7	Post	10921.2	5280.63	2940.01	11
Sample137	S4	Baseline	3081.73	1895.25	1956.91	-10
Sample372	S4	Baseline	3081.73	1895.25	1956.91	-10
Sample200	S4	Baseline	2685.28	1830.7	1691.08	-8
Sample104	S4	Baseline	2366.61	1964.97	1747.5	-6
Sample385	S4	Baseline	2366.61	1964.97	1747.5	-6
Sample201	S4	Baseline	3869.68	2853.13	2516.36	-4
Sample264	S4	Baseline	2488.33	1779.49	1240.89	0
Sample30	S4	Inulin	3833.87	1345.79	1168.23	1
Sample31	S4	Inulin	6427.11	2545.17	886.842	4
Sample326	S4	Inulin	5752.66	3344.57	1741.44	5
Sample327	S4	Inulin	5752.66	3344.57	1741.44	5
Sample32	S4	Inulin	3039.77	1091.29	881.454	6
Sample339	S4	Inulin	2388.43	1289.29	952.806	7
Sample350	S4	Inulin	2738.08	1647.14	1577.35	8
Sample363	S4	Inulin	3534.58	1280.93	774.249	9
Sample122	S4	Post	2050.61	888.908	784.815	31
Sample390	S4	Post	2050.61	888.908	784.815	31
Sample127	S4	Post	2215.3	1533.35	1537.53	32
Sample408	S4	Post	2215.3	1533.35	1537.53	32
Sample110	S5	Baseline	4205.81	507.264	171.416	-6
Sample143	S5	Baseline	4205.81	507.264	171.416	-6
Sample202	S5	Baseline	3557.85	1586.82	1163.42	-4
Sample203	S5	Baseline	5704.47	2063.11	1889.48	-2
Sample204	S5	Baseline	5183.06	1903.92	1440.56	0
Sample33	S5	Inulin	3153.9	1704.07	501.982	1
Sample34	S5	Inulin	3043.31	2171.36	544.071	2
Sample278	S5	Inulin	10403.4	5304.35	2459.54	3
Sample290	S5	Inulin	6766.27	2852.38	697.78	5
Sample303	S5	Inulin	12052.6	5945.08	1546.54	7
Sample315	S5	Inulin	3843.32	1235.81	839.256	9
Sample35	S5	Post	13695.8	3645.14	1597.52	12
Sample271	S5	Post	8314.8	3628.11	3662.29	26
Sample136	S5	Post	11390.1	3903.62	3690.89	28
Sample375	S5	Post	11390.1	3903.62	3690.89	28
Sample205	S6	Baseline	8587.37	1469.1	3547.4	-7
Sample199	S6	Baseline	6673.07	666.789	2307.43	-5
Sample120	S6	Baseline	4504.04	1661.73	1952.57	-1
Sample401	S6	Baseline	4504.04	1661.73	1952.57	-1
Sample404	S6	Baseline	4504.04	1661.73	1952.57	-1
Sample151	S6	Baseline	5268.88	2353.57	1436.88	0
Sample393	S6	Baseline	5268.88	2353.57	1436.88	0
Sample36	S6	Inulin	3743.28	53.0574	850.813	1
Sample26	S6	Inulin	8392.2	1025.98	3435.43	2
Sample179	S6	Inulin	4318.73	183.556	1375.83	3
Sample328	S6	Inulin	4318.73	183.556	1375.83	3
Sample340	S6	Inulin	3797.27	2.77026	493.764	4
Sample351	S6	Inulin	7800.06	714.006	1808.36	5
Sample27	S6	Inulin	34382	1839.99	5064.6	6
Sample364	S6	Inulin	5603.1	352.305	647.818	7
Sample37	S6	Inulin	11442.8	1103.49	4518.99	9
Sample275	S6	Inulin	11442.8	1103.49	4518.99	9
Sample28	S6	Post	2644.1	2000.32	915.393	12
Sample100	S6	Post	19693.7	5378.36	10195.2	26
Sample272	S6	Post	19693.7	5378.36	10195.2	26
Sample106	S6	Post	17394.2	3615.5	7567.63	27
Sample144	S6	Post	17394.2	3615.5	7567.63	27
Sample273	S6	Post	17394.2	3615.5	7567.63	27
Sample383	S6	Post	17394.2	3615.5	7567.63	27
Sample206	S7	Baseline	7865.23	2846.23	2120.64	-6
Sample169	S7	Baseline	7772.95	4122.31	2005.12	-4
Sample211	S7	Baseline	7772.95	4122.31	2005.12	-4
Sample171	S7	Baseline	7210.62	4720.99	1606.95	-2
Sample212	S7	Baseline	7210.62	4720.99	1606.95	-2
Sample213	S7	Baseline	8808.75	4384.31	2389.75	0
Sample41	S3	Inulin	6022.93	2186.38	279.248	1
Sample42	S3	Inulin	2605.76	3260.75	126.314	1
Sample43	S3	Inulin	3248.48	3562.51	410.854	2
Sample279	S3	Inulin	3812.35	3241.27	639.076	3
Sample291	S3	Inulin	5355.22	7094.54	508.237	5
Sample304	S3	Inulin	8889.21	6556.39	3205.59	7
Sample316	S3	Post	11716	8533.18	4065.46	10
Sample101	S3	Post	8237.72	2079.47	294.341	12
Sample107	S3	Post	9513.86	5025.43	2231.03	14
Sample131	S3	Post	6355.24	2728.64	2807.39	25
Sample265	S3	Post	6355.24	2728.64	2807.39	25
Sample412	S3	Post	9962.81	3566.12	1671.91	27
Sample214	S8	Baseline	4962.58	3056.88	761.855	-6
Sample215	S8	Baseline	9355.29	2110.39	3932.87	-4
Sample216	S8	Baseline	11733.9	2234.86	4501.4	-2
Sample217	S8	Baseline	6064.28	2572.72	1139.9	0
Sample44	S8	Inulin	5490.13	154.119	2139.72	1
Sample45	S8	Inulin	7016.78	3020.32	1643.94	2
Sample329	S8	Inulin	6136.05	2393.88	1348.7	3
Sample46	S8	Inulin	6247.55	209.328	2321.29	4
Sample341	S8	Inulin	7799.79	1539.31	1433.21	5
Sample47	S8	Inulin	3973.13	1886.22	672.701	6
Sample352	S8	Inulin	12126.4	410.188	4937.18	7
Sample48	S8	Inulin	6481.36	839.629	1788.39	8
Sample365	S8	Inulin	7197.87	2295.62	1848.68	9
Sample38	S8	Post	6641.5	379.237	1425.28	10
Sample39	S8	Post	9828.15	1409.09	1574.08	11
Sample40	S8	Post	11713.4	2360.84	1508.43	12
Sample178	S8	Post	7735.98	1694.12	1690.99	24
Sample324	S8	Post	7735.98	1694.12	1690.99	24
Sample337	S8	Post	4120.26	2777.66	1391.57	26
Sample218	S9	Baseline	13958.6	6431.31	3596.17	-6
Sample207	S9	Baseline	37100	9443.17	15668.4	-4
Sample208	S9	Baseline	15468.3	11622.5	6981.51	-2
Sample209	S9	Baseline	15468.3	11622.5	6981.51	-2
Sample210	S9	Baseline	31334.9	15258.4	10420.8	0
Sample49	S9	Inulin	29831.5	2677.82	11608.7	1
Sample53	S9	Inulin	3530.9	1091.85	1613.67	2
Sample280	S9	Inulin	11951	1031.76	6549.04	3
Sample292	S9	Inulin	6199.46	2425.53	3754.2	5
Sample177	S9	Inulin	3227.59	2136.05	1616.37	7
Sample305	S9	Inulin	3227.59	2136.05	1616.37	7
Sample317	S9	Inulin	1995.55	119.81	821.409	9

## Sheet: 1GH
Subject	cor	Group	Time	Days
S1	0.469188004704934	Inulin-Baseline_ava	1_Baseline	1
S1	0.547580705196607	Post-Baseline_ava	11_Baseline	11
S1	0.42672910684165	Post-Baseline_ava	12_Baseline	12
S1	0.524524884843029	Post-Baseline_ava	13_Baseline	13
S1	0.553363641158714	Baseline-Baseline_ava	-4_Baseline	-4
S1	0.527266283384313	Baseline-Baseline_ava	-2_Baseline	-2
S1	0.345532786510447	Baseline-Baseline_ava	-6_Baseline	-6
S1	0.250575766681441	Baseline-Baseline_ava	-4_Baseline	-4
S1	0.286466665379509	Baseline-Baseline_ava	-2_Baseline	-2
S1	0.293981371170629	Baseline-Baseline_ava	0_Baseline	0
S1	0.369650053710446	Post-Baseline_ava	14_Baseline	14
S1	0.313133356854491	Post-Baseline_ava	27_Baseline	27
S1	0.276288746782645	Post-Baseline_ava	28_Baseline	28
S1	0.452533281693757	Inulin-Baseline_ava	3_Baseline	3
S1	0.837132114032875	Inulin-Baseline_ava	5_Baseline	5
S1	0.513348341413767	Inulin-Baseline_ava	7_Baseline	7
S1	0.61189697466756	Inulin-Baseline_ava	9_Baseline	9
S1	0.705192871082673	Post-Baseline_ava	27_Baseline	27
S1	0.36871046948696	Post-Baseline_ava	27_Baseline	27
S1	0.432690904283242	Inulin-Baseline_ava	2_Baseline	2
S1	0.561364688756061	Inulin-Baseline_ava	4_Baseline	4
S1	0.526593747756573	Inulin-Baseline_ava	6_Baseline	6
S1	0.560184843135857	Inulin-Baseline_ava	8_Baseline	8
S1	0.52155237949016	Post-Baseline_ava	10_Baseline	10
S10	0.346119970171413	Baseline-Baseline_ava	-6_Baseline	-6
S10	0.280262834449795	Baseline-Baseline_ava	-4_Baseline	-4
S10	0.167007787075103	Baseline-Baseline_ava	-2_Baseline	-2
S10	0.135994682981527	Baseline-Baseline_ava	0_Baseline	0
S10	0.325706561402915	Inulin-Baseline_ava	3_Baseline	3
S10	0.425745046517919	Inulin-Baseline_ava	5_Baseline	5
S10	0.297676860770682	Post-Baseline_ava	25_Baseline	25
S10	0.470450323032804	Inulin-Baseline_ava	7_Baseline	7
S10	0.502744391358294	Inulin-Baseline_ava	7_Baseline	7
S10	0.295984150128861	Post-Baseline_ava	27_Baseline	27
S10	0.484154718492993	Inulin-Baseline_ava	9_Baseline	9
S10	0.209615932478261	Inulin-Baseline_ava	1_Baseline	1
S10	0.36540795630014	Inulin-Baseline_ava	2_Baseline	2
S10	0.334927439386158	Inulin-Baseline_ava	4_Baseline	4
S10	0.392691870552038	Inulin-Baseline_ava	6_Baseline	6
S10	0.422892669143775	Inulin-Baseline_ava	8_Baseline	8
S10	0.38063367007242	Post-Baseline_ava	10_Baseline	10
S11	0.16210863813517	Baseline-Baseline_ava	-6_Baseline	-6
S11	0.126407459063909	Baseline-Baseline_ava	-6_Baseline	-6
S11	0.153790168698893	Baseline-Baseline_ava	-4_Baseline	-4
S11	0.200608273622829	Baseline-Baseline_ava	-2_Baseline	-2
S11	0.214428013352555	Baseline-Baseline_ava	0_Baseline	0
S11	0.344565655842798	Post-Baseline_ava	24_Baseline	24
S11	0.336050933401537	Inulin-Baseline_ava	3_Baseline	3
S11	0.31789672716402	Post-Baseline_ava	25_Baseline	25
S11	0.30294210112689	Inulin-Baseline_ava	5_Baseline	5
S11	0.327229052315047	Inulin-Baseline_ava	7_Baseline	7
S11	0.363863598405108	Inulin-Baseline_ava	9_Baseline	9
S11	0.132567127748221	Baseline-Baseline_ava	-6_Baseline	-6
S11	0.407252043097399	Inulin-Baseline_ava	2_Baseline	2
S11	0.382832525772585	Post-Baseline_ava	11_Baseline	11
S11	0.4304164485478	Inulin-Baseline_ava	1_Baseline	1
S12	0.28875283712757	Post-Baseline_ava	32_Baseline	32
S12	0.308049065773096	Post-Baseline_ava	33_Baseline	33
S12	0.302283971303769	Baseline-Baseline_ava	-4_Baseline	-4
S12	0.182745290529178	Baseline-Baseline_ava	-2_Baseline	-2
S12	0.171784939108094	Baseline-Baseline_ava	0_Baseline	0
S12	0.218708248120548	Baseline-Baseline_ava	-6_Baseline	-6
S12	0.295052326828476	Inulin-Baseline_ava	6_Baseline	6
S12	0.367823165095317	Inulin-Baseline_ava	3_Baseline	3
S12	0.332259922997254	Inulin-Baseline_ava	5_Baseline	5
S12	0.551749800385406	Inulin-Baseline_ava	7_Baseline	7
S12	0.579006757898717	Inulin-Baseline_ava	9_Baseline	9
S12	0.453599801926743	Inulin-Baseline_ava	1_Baseline	1
S12	0.408017005957733	Inulin-Baseline_ava	2_Baseline	2
S12	0.482107956583789	Inulin-Baseline_ava	4_Baseline	4
S12	0.36952286287348	Inulin-Baseline_ava	8_Baseline	8
S12	0.367741524797615	Inulin-Baseline_ava	6_Baseline	6
S13	0.296053038645774	Post-Baseline_ava	27_Baseline	27
S13	0.342139688553385	Post-Baseline_ava	25_Baseline	25
S13	0.194426634490032	Baseline-Baseline_ava	-4_Baseline	-4
S13	0.16417890945262	Baseline-Baseline_ava	-2_Baseline	-2
S13	0.259537097660388	Baseline-Baseline_ava	0_Baseline	0
S13	0.550068805222636	Inulin-Baseline_ava	3_Baseline	3
S13	0.47495828126379	Inulin-Baseline_ava	5_Baseline	5
S13	0.426553106496731	Inulin-Baseline_ava	7_Baseline	7
S13	0.453293057549046	Inulin-Baseline_ava	9_Baseline	9
S13	0.400322396229122	Inulin-Baseline_ava	1_Baseline	1
S13	0.497064851136179	Inulin-Baseline_ava	2_Baseline	2
S13	0.581748267764768	Inulin-Baseline_ava	4_Baseline	4
S13	0.567197516091988	Inulin-Baseline_ava	8_Baseline	8
S13	0.45130904581702	Post-Baseline_ava	10_Baseline	10
S14	0.467397359808985	Post-Baseline_ava	30_Baseline	30
S14	0.567827107664921	Post-Baseline_ava	32_Baseline	32
S14	0.256787281328454	Baseline-Baseline_ava	-6_Baseline	-6
S14	0.200017692739351	Baseline-Baseline_ava	-4_Baseline	-4
S14	0.24349126577446	Baseline-Baseline_ava	-2_Baseline	-2
S14	0.206451902370153	Baseline-Baseline_ava	0_Baseline	0
S14	0.332571445390067	Inulin-Baseline_ava	3_Baseline	3
S14	0.519341868975124	Inulin-Baseline_ava	5_Baseline	5
S14	0.472657646512375	Inulin-Baseline_ava	7_Baseline	7
S14	0.48967870815606	Inulin-Baseline_ava	9_Baseline	9
S14	0.510774297616222	Post-Baseline_ava	30_Baseline	30
S14	0.360836648280701	Inulin-Baseline_ava	1_Baseline	1
S14	0.385705761072831	Inulin-Baseline_ava	2_Baseline	2
S15	0.190886352190322	Baseline-Baseline_ava	-2_Baseline	-2
S15	0.550352439228222	Baseline-Baseline_ava	-2_Baseline	-2
S15	0.202409297728175	Baseline-Baseline_ava	-4_Baseline	-4
S15	0.269644661008132	Baseline-Baseline_ava	0_Baseline	0
S15	0.332796932392094	Baseline-Baseline_ava	-6_Baseline	-6
S15	0.492165122672855	Post-Baseline_ava	10_Baseline	10
S15	0.563723421532257	Inulin-Baseline_ava	3_Baseline	3
S15	0.278657605816892	Post-Baseline_ava	24_Baseline	24
S15	0.635627467214117	Inulin-Baseline_ava	5_Baseline	5
S15	0.277305903165887	Post-Baseline_ava	26_Baseline	26
S15	0.647119211527625	Inulin-Baseline_ava	7_Baseline	7
S15	0.345127475386529	Inulin-Baseline_ava	1_Baseline	1
S15	0.404184847500407	Inulin-Baseline_ava	2_Baseline	2
S15	0.509571572753972	Inulin-Baseline_ava	4_Baseline	4
S15	0.55969930934635	Inulin-Baseline_ava	6_Baseline	6
S15	0.623719866234304	Inulin-Baseline_ava	8_Baseline	8
S16	0.2585906694097	Baseline-Baseline_ava	-8_Baseline	-8
S16	0.246451941797016	Baseline-Baseline_ava	-6_Baseline	-6
S16	0.269994235174084	Baseline-Baseline_ava	-4_Baseline	-4
S16	0.205058062756828	Baseline-Baseline_ava	0_Baseline	0
S16	0.328293428968793	Post-Baseline_ava	23_Baseline	23
S16	0.294463704981068	Inulin-Baseline_ava	3_Baseline	3
S16	0.313543607715929	Post-Baseline_ava	25_Baseline	25
S16	0.357261324952983	Inulin-Baseline_ava	5_Baseline	5
S16	0.437587141537891	Inulin-Baseline_ava	7_Baseline	7
S16	0.416942152426985	Inulin-Baseline_ava	9_Baseline	9
S16	0.348096782577059	Post-Baseline_ava	10_Baseline	10
S16	0.259463264528072	Inulin-Baseline_ava	1_Baseline	1
S16	0.345840937995685	Inulin-Baseline_ava	2_Baseline	2
S16	0.25959430193726	Inulin-Baseline_ava	4_Baseline	4
S16	0.338281806985356	Inulin-Baseline_ava	6_Baseline	6
S16	0.58082058299797	Inulin-Baseline_ava	8_Baseline	8
S17	0.19709710248886	Baseline-Baseline_ava	-7_Baseline	-7
S17	0.137585765594324	Baseline-Baseline_ava	-5_Baseline	-5
S17	0.151040045842052	Baseline-Baseline_ava	-2_Baseline	-2
S17	0.13466555737778	Baseline-Baseline_ava	0_Baseline	0
S17	0.476696510202226	Inulin-Baseline_ava	3_Baseline	3
S17	0.482519318251543	Inulin-Baseline_ava	5_Baseline	5
S17	0.448035206343402	Inulin-Baseline_ava	7_Baseline	7
S17	0.492585923667404	Inulin-Baseline_ava	9_Baseline	9
S17	0.33398932307268	Post-Baseline_ava	14_Baseline	14
S17	0.332080165016985	Post-Baseline_ava	15_Baseline	15
S17	0.345335526591624	Inulin-Baseline_ava	1_Baseline	1
S17	0.36531257991289	Inulin-Baseline_ava	2_Baseline	2
S17	0.424638299592568	Inulin-Baseline_ava	4_Baseline	4
S17	0.449475957887186	Inulin-Baseline_ava	8_Baseline	8
S17	0.482634	Post-Baseline_ava	11_Baseline	11
S18	0.171541356486183	Baseline-Baseline_ava	-2_Baseline	-2
S18	0.519232494067562	Inulin-Baseline_ava	5_Baseline	5
S18	0.206665377709863	Baseline-Baseline_ava	-4_Baseline	-4
S18	0.198414147791375	Baseline-Baseline_ava	0_Baseline	0
S18	0.23973286908261	Baseline-Baseline_ava	-6_Baseline	-6
S18	0.610631748192049	Inulin-Baseline_ava	4_Baseline	4
S18	0.636311690045141	Inulin-Baseline_ava	7_Baseline	7
S18	0.371303149726851	Inulin-Baseline_ava	5_Baseline	5
S18	0.178049219813066	Baseline-Baseline_ava	-2_Baseline	-2
S18	0.446637776078892	Inulin-Baseline_ava	2_Baseline	2
S19	0.486649383493802	Baseline-Baseline_ava	-4_Baseline	-4
S19	0.665709030921798	Baseline-Baseline_ava	-2_Baseline	-2
S19	0.290485748019464	Baseline-Baseline_ava	-7_Baseline	-7
S19	0.269071457624825	Baseline-Baseline_ava	-4_Baseline	-4
S19	0.291735680634299	Baseline-Baseline_ava	-2_Baseline	-2
S19	0.269403320010253	Baseline-Baseline_ava	0_Baseline	0
S19	0.457844928710587	Inulin-Baseline_ava	4_Baseline	4
S19	0.416974226743479	Inulin-Baseline_ava	5_Baseline	5
S19	0.376943728362867	Inulin-Baseline_ava	7_Baseline	7
S19	0.562568977765558	Inulin-Baseline_ava	3_Baseline	3
S19	0.45488619788616	Inulin-Baseline_ava	1_Baseline	1
S19	0.370494764177311	Inulin-Baseline_ava	2_Baseline	2
S19	0.370761862323464	Inulin-Baseline_ava	6_Baseline	6
S2	0.449324843892625	Inulin-Baseline_ava	4_Baseline	4
S2	0.409068712056753	Inulin-Baseline_ava	6_Baseline	6
S2	0.382161896367909	Inulin-Baseline_ava	8_Baseline	8
S2	0.43634120083518	Post-Baseline_ava	10_Baseline	10
S2	0.254822088191752	Baseline-Baseline_ava	-6_Baseline	-6
S2	0.251298199690019	Baseline-Baseline_ava	-4_Baseline	-4
S2	0.15629578877895	Baseline-Baseline_ava	-2_Baseline	-2
S2	0.357035192796977	Baseline-Baseline_ava	0_Baseline	0
S2	0.341955034804633	Post-Baseline_ava	11_Baseline	11
S2	0.490884077388556	Post-Baseline_ava	12_Baseline	12
S2	0.493219692255539	Post-Baseline_ava	13_Baseline	13
S2	0.537618533187511	Post-Baseline_ava	14_Baseline	14
S2	0.500908024539687	Post-Baseline_ava	27_Baseline	27
S2	0.447501099148968	Post-Baseline_ava	28_Baseline	28
S2	0.316977720059478	Inulin-Baseline_ava	1_Baseline	1
S2	0.358194865920167	Inulin-Baseline_ava	3_Baseline	3
S2	0.290708616380435	Inulin-Baseline_ava	5_Baseline	5
S2	0.491800174738422	Inulin-Baseline_ava	7_Baseline	7
S2	0.391448810863338	Inulin-Baseline_ava	9_Baseline	9
S2	0.390524401045895	Inulin-Baseline_ava	2_Baseline	2
S20	0.383939272542897	Post-Baseline_ava	21_Baseline	21
S20	0.322999007693993	Post-Baseline_ava	24_Baseline	24
S20	0.184021786365823	Baseline-Baseline_ava	-7_Baseline	-7
S20	0.197168751009687	Baseline-Baseline_ava	-5_Baseline	-5
S20	0.227385508425309	Baseline-Baseline_ava	-3_Baseline	-3
S20	0.167290987700649	Baseline-Baseline_ava	0_Baseline	0
S20	0.438270060286585	Inulin-Baseline_ava	3_Baseline	3
S20	0.66686301604197	Inulin-Baseline_ava	6_Baseline	6
S20	0.57038087083476	Inulin-Baseline_ava	8_Baseline	8
S20	0.513673038825502	Inulin-Baseline_ava	10_Baseline	10
S20	0.325656	Inulin-Baseline_ava	1_Baseline	1
S20	0.522926449743679	Inulin-Baseline_ava	2_Baseline	2
S21	0.287470099531437	Baseline-Baseline_ava	-8_Baseline	-8
S21	0.24286678467906	Baseline-Baseline_ava	-3_Baseline	-3
S21	0.246288006595152	Baseline-Baseline_ava	-2_Baseline	-2
S21	0.308946236017181	Baseline-Baseline_ava	-10_Baseline	-10
S21	0.534777263105818	Inulin-Baseline_ava	5_Baseline	5
S21	0.554581515156718	Inulin-Baseline_ava	5_Baseline	5
S21	0.294350310437489	Post-Baseline_ava	14_Baseline	14
S21	0.239979632960773	Baseline-Baseline_ava	0_Baseline	0
S21	0.466439667783214	Post-Baseline_ava	18_Baseline	18
S3	0.30628985276317	Post-Baseline_ava	12_Baseline	12
S3	0.261433115904768	Post-Baseline_ava	14_Baseline	14
S3	0.321659451024312	Post-Baseline_ava	25_Baseline	25
S3	0.219662664447242	Baseline-Baseline_ava	-4_Baseline	-4
S3	0.224171161201553	Baseline-Baseline_ava	-2_Baseline	-2
S3	0.267173121845427	Baseline-Baseline_ava	-2_Baseline	-2
S3	0.228857652951792	Baseline-Baseline_ava	0_Baseline	0
S3	0.175615425971677	Baseline-Baseline_ava	0_Baseline	0
S3	0.347652501381374	Baseline-Baseline_ava	-6_Baseline	-6
S3	0.277083172723622	Post-Baseline_ava	25_Baseline	25
S3	0.412471285600918	Inulin-Baseline_ava	3_Baseline	3
S3	0.417610564038383	Inulin-Baseline_ava	5_Baseline	5
S3	0.408923098039496	Inulin-Baseline_ava	7_Baseline	7
S3	0.36145060336393	Post-Baseline_ava	10_Baseline	10
S3	0.411974196689146	Inulin-Baseline_ava	1_Baseline	1
S3	0.216451345996719	Post-Baseline_ava	27_Baseline	27
S3	0.39895892699371	Inulin-Baseline_ava	1_Baseline	1
S3	0.407521493993876	Inulin-Baseline_ava	2_Baseline	2
S4	0.129968253740034	Baseline-Baseline_ava	-6_Baseline	-6
S4	0.31724877805517	Post-Baseline_ava	31_Baseline	31
S4	0.308061496927212	Post-Baseline_ava	32_Baseline	32
S4	0.1883843601293	Baseline-Baseline_ava	-8_Baseline	-8
S4	0.154491886732554	Baseline-Baseline_ava	-4_Baseline	-4
S4	0.199770722264919	Baseline-Baseline_ava	0_Baseline	0
S4	0.342479420830993	Inulin-Baseline_ava	1_Baseline	1
S4	0.611276508143671	Inulin-Baseline_ava	4_Baseline	4
S4	0.570027331494623	Inulin-Baseline_ava	6_Baseline	6
S4	0.626803757510802	Inulin-Baseline_ava	5_Baseline	5
S4	0.655617714674217	Inulin-Baseline_ava	5_Baseline	5
S4	0.579135872509593	Inulin-Baseline_ava	7_Baseline	7
S4	0.436019604985479	Inulin-Baseline_ava	8_Baseline	8
S4	0.539439381011002	Inulin-Baseline_ava	9_Baseline	9
S4	0.106904314544857	Baseline-Baseline_ava	-6_Baseline	-6
S4	0.320550396235078	Post-Baseline_ava	31_Baseline	31
S5	0.332729821081209	Baseline-Baseline_ava	-6_Baseline	-6
S5	0.321199015392725	Post-Baseline_ava	28_Baseline	28
S5	0.363577737858138	Baseline-Baseline_ava	-6_Baseline	-6
S5	0.268156720095976	Baseline-Baseline_ava	-4_Baseline	-4
S5	0.178448242879461	Baseline-Baseline_ava	-2_Baseline	-2
S5	0.276911383388633	Baseline-Baseline_ava	0_Baseline	0
S5	0.378862227349145	Post-Baseline_ava	26_Baseline	26
S5	0.454468358273933	Inulin-Baseline_ava	3_Baseline	3
S5	0.491128268807254	Inulin-Baseline_ava	5_Baseline	5
S5	0.595013444529707	Inulin-Baseline_ava	7_Baseline	7
S5	0.540959829133253	Inulin-Baseline_ava	9_Baseline	9
S5	0.353459446852085	Inulin-Baseline_ava	1_Baseline	1
S5	0.406581965401097	Inulin-Baseline_ava	2_Baseline	2
S5	0.452728642810613	Post-Baseline_ava	12_Baseline	12
S5	0.369830537387081	Post-Baseline_ava	28_Baseline	28
S6	0.349264430621612	Post-Baseline_ava	26_Baseline	26
S6	0.369457330910826	Post-Baseline_ava	27_Baseline	27
S6	0.214587035180445	Baseline-Baseline_ava	-1_Baseline	-1
S6	0.828474377615435	Post-Baseline_ava	27_Baseline	27
S6	0.712453834137283	Baseline-Baseline_ava	0_Baseline	0
S6	0.779217761847626	Inulin-Baseline_ava	3_Baseline	3
S6	0.26682189966796	Baseline-Baseline_ava	-5_Baseline	-5
S6	0.346194035303161	Baseline-Baseline_ava	-7_Baseline	-7
S6	0.275418640339495	Inulin-Baseline_ava	2_Baseline	2
S6	0.381387259116437	Inulin-Baseline_ava	6_Baseline	6
S6	0.328600000714607	Post-Baseline_ava	26_Baseline	26
S6	0.385612100406735	Post-Baseline_ava	27_Baseline	27
S6	0.403704868081487	Inulin-Baseline_ava	9_Baseline	9
S6	0.34714272869257	Post-Baseline_ava	12_Baseline	12
S6	0.588908689804034	Inulin-Baseline_ava	3_Baseline	3
S6	0.60629696575033	Inulin-Baseline_ava	4_Baseline	4
S6	0.472081353240191	Inulin-Baseline_ava	5_Baseline	5
S6	0.456030955626442	Inulin-Baseline_ava	1_Baseline	1
S6	0.504492478685834	Inulin-Baseline_ava	7_Baseline	7
S6	0.388056774956609	Inulin-Baseline_ava	9_Baseline	9
S6	0.224028822957066	Baseline-Baseline_ava	-1_Baseline	-1
S6	0.230020515923659	Baseline-Baseline_ava	-1_Baseline	-1
S7	0.407633805415868	Inulin-Baseline_ava	4_Baseline	4
S7	0.429409432683819	Inulin-Baseline_ava	6_Baseline	6
S7	0.42569357664747	Inulin-Baseline_ava	8_Baseline	8
S7	0.560170660699982	Baseline-Baseline_ava	-4_Baseline	-4
S7	0.512803130080996	Baseline-Baseline_ava	-2_Baseline	-2
S7	0.685745833966646	Inulin-Baseline_ava	7_Baseline	7
S7	0.297841998362152	Baseline-Baseline_ava	-6_Baseline	-6
S7	0.348557046246227	Baseline-Baseline_ava	-4_Baseline	-4
S7	0.544987119766512	Baseline-Baseline_ava	-2_Baseline	-2
S7	0.322501072047517	Baseline-Baseline_ava	0_Baseline	0
S7	0.514206413696029	Inulin-Baseline_ava	2_Baseline	2
S7	0.434849188509923	Post-Baseline_ava	10_Baseline	10
S7	0.430258883583359	Post-Baseline_ava	10_Baseline	10
S7	0.433361477912653	Inulin-Baseline_ava	3_Baseline	3
S7	0.473984600960161	Inulin-Baseline_ava	5_Baseline	5
S7	0.328655595654455	Post-Baseline_ava	11_Baseline	11
S7	0.436414008590053	Inulin-Baseline_ava	7_Baseline	7
S7	0.473681037395754	Inulin-Baseline_ava	9_Baseline	9
S8	0.920173846877269	Post-Baseline_ava	24_Baseline	24
S8	0.18963014097075	Baseline-Baseline_ava	-6_Baseline	-6
S8	0.190365684956995	Baseline-Baseline_ava	-4_Baseline	-4
S8	0.210157011440316	Baseline-Baseline_ava	-2_Baseline	-2
S8	0.247816100820532	Baseline-Baseline_ava	0_Baseline	0
S8	0.381726248211895	Post-Baseline_ava	24_Baseline	24
S8	0.539593852505081	Inulin-Baseline_ava	3_Baseline	3
S8	0.318124930172215	Post-Baseline_ava	26_Baseline	26
S8	0.31847402784233	Inulin-Baseline_ava	5_Baseline	5
S8	0.382259620007172	Inulin-Baseline_ava	7_Baseline	7
S8	0.292279128153913	Inulin-Baseline_ava	9_Baseline	9
S8	0.237687715517584	Post-Baseline_ava	10_Baseline	10
S8	0.257422001082753	Post-Baseline_ava	11_Baseline	11
S8	0.266192308993801	Post-Baseline_ava	12_Baseline	12
S8	0.546580120447151	Inulin-Baseline_ava	1_Baseline	1
S8	0.412843508978055	Inulin-Baseline_ava	2_Baseline	2
S8	0.550744175389191	Inulin-Baseline_ava	4_Baseline	4
S8	0.462639025006893	Inulin-Baseline_ava	6_Baseline	6
S8	0.520336550274317	Inulin-Baseline_ava	8_Baseline	8
S9	0.800654006539847	Inulin-Baseline_ava	7_Baseline	7
S9	0.286629365730598	Baseline-Baseline_ava	-4_Baseline	-4
S9	0.209314438264938	Baseline-Baseline_ava	-2_Baseline	-2
S9	0.280258565273985	Baseline-Baseline_ava	-2_Baseline	-2
S9	0.324458815555085	Baseline-Baseline_ava	0_Baseline	0
S9	0.285317697071918	Baseline-Baseline_ava	-6_Baseline	-6
S9	0.719834799042143	Inulin-Baseline_ava	3_Baseline	3
S9	0.459665974023327	Inulin-Baseline_ava	5_Baseline	5
S9	0.497123772455505	Inulin-Baseline_ava	7_Baseline	7
S9	0.644112973286601	Inulin-Baseline_ava	9_Baseline	9
S9	0.47749007572767	Inulin-Baseline_ava	1_Baseline	1
S9	0.382490604498748	Inulin-Baseline_ava	2_Baseline	2

## Sheet: 1IJ
Subject	cor	Group	Time	Days
S1	1.36914624509333	Inulin-Baseline_ava	1_Baseline	1
S1	0.474591507996811	Post-Baseline_ava	11_Baseline	11
S1	0.41585551968019	Post-Baseline_ava	12_Baseline	12
S1	0.310156390302023	Post-Baseline_ava	13_Baseline	13
S1	0.277482735374335	Baseline-Baseline_ava	-4_Baseline	-4
S1	0.100921811748997	Baseline-Baseline_ava	-2_Baseline	-2
S1	0.370669925781372	Baseline-Baseline_ava	-6_Baseline	-6
S1	0.277482735374335	Baseline-Baseline_ava	-4_Baseline	-4
S1	0.100921811748997	Baseline-Baseline_ava	-2_Baseline	-2
S1	0.357101208048976	Baseline-Baseline_ava	0_Baseline	0
S1	0.218236204823367	Post-Baseline_ava	14_Baseline	14
S1	0.337559166857417	Post-Baseline_ava	27_Baseline	27
S1	1.11544777259324	Post-Baseline_ava	28_Baseline	28
S1	0.727875624102388	Inulin-Baseline_ava	3_Baseline	3
S1	1.49067831279676	Inulin-Baseline_ava	5_Baseline	5
S1	0.505177940620578	Inulin-Baseline_ava	7_Baseline	7
S1	0.607771754428375	Inulin-Baseline_ava	9_Baseline	9
S1	0.337559166857417	Post-Baseline_ava	27_Baseline	27
S1	0.337559166857417	Post-Baseline_ava	27_Baseline	27
S1	0.650050155423102	Inulin-Baseline_ava	2_Baseline	2
S1	0.295867905287518	Inulin-Baseline_ava	4_Baseline	4
S1	0.843289358428427	Inulin-Baseline_ava	6_Baseline	6
S1	0.689107099684196	Inulin-Baseline_ava	8_Baseline	8
S1	0.441613009120181	Post-Baseline_ava	10_Baseline	10
S10	0.295679887175503	Baseline-Baseline_ava	-6_Baseline	-6
S10	0.971140843511229	Baseline-Baseline_ava	-4_Baseline	-4
S10	0.488055903781662	Baseline-Baseline_ava	-2_Baseline	-2
S10	0.0692459741999695	Baseline-Baseline_ava	0_Baseline	0
S10	0.236883378422797	Inulin-Baseline_ava	3_Baseline	3
S10	0.482209239522485	Inulin-Baseline_ava	5_Baseline	5
S10	0.19267146661831	Post-Baseline_ava	25_Baseline	25
S10	0.725113060470421	Inulin-Baseline_ava	7_Baseline	7
S10	0.725113060470421	Inulin-Baseline_ava	7_Baseline	7
S10	0.165158568210611	Post-Baseline_ava	27_Baseline	27
S10	0.238732130052188	Inulin-Baseline_ava	9_Baseline	9
S10	0.274395783281935	Inulin-Baseline_ava	1_Baseline	1
S10	0.331315155519067	Inulin-Baseline_ava	2_Baseline	2
S10	0.271303395430448	Inulin-Baseline_ava	4_Baseline	4
S10	0.489805826614797	Inulin-Baseline_ava	6_Baseline	6
S10	0.36408988504653	Inulin-Baseline_ava	8_Baseline	8
S10	0.560482730130081	Post-Baseline_ava	10_Baseline	10
S11	0.235736358710511	Baseline-Baseline_ava	-6_Baseline	-6
S11	0.235736358710511	Baseline-Baseline_ava	-6_Baseline	-6
S11	0.274762944170848	Baseline-Baseline_ava	-4_Baseline	-4
S11	2.07506209807584	Baseline-Baseline_ava	-2_Baseline	-2
S11	0.195676684010481	Baseline-Baseline_ava	0_Baseline	0
S11	0.441303066378428	Post-Baseline_ava	24_Baseline	24
S11	0.402612210164564	Inulin-Baseline_ava	3_Baseline	3
S11	0.491592593889512	Post-Baseline_ava	25_Baseline	25
S11	0.36786769287949	Inulin-Baseline_ava	5_Baseline	5
S11	0.474839973715178	Inulin-Baseline_ava	7_Baseline	7
S11	0.524944424993186	Inulin-Baseline_ava	9_Baseline	9
S11	0.235736358710511	Baseline-Baseline_ava	-6_Baseline	-6
S11	1.30805821829092	Inulin-Baseline_ava	2_Baseline	2
S11	0.375584476727462	Post-Baseline_ava	11_Baseline	11
S11	0.733566361741637	Inulin-Baseline_ava	1_Baseline	1
S12	0.0877809798828733	Post-Baseline_ava	32_Baseline	32
S12	0.303841695726632	Post-Baseline_ava	33_Baseline	33
S12	0.222372678645086	Baseline-Baseline_ava	-4_Baseline	-4
S12	0.396484363165214	Baseline-Baseline_ava	-2_Baseline	-2
S12	0.374396570038599	Baseline-Baseline_ava	0_Baseline	0
S12	1.33879332828827	Baseline-Baseline_ava	-6_Baseline	-6
S12	0.248627631304394	Inulin-Baseline_ava	6_Baseline	6
S12	0.640480227527922	Inulin-Baseline_ava	3_Baseline	3
S12	1.33718872098329	Inulin-Baseline_ava	5_Baseline	5
S12	0.369357995553398	Inulin-Baseline_ava	7_Baseline	7
S12	1.55209571119351	Inulin-Baseline_ava	9_Baseline	9
S12	1.26488686606108	Inulin-Baseline_ava	1_Baseline	1
S12	0.591448591779945	Inulin-Baseline_ava	2_Baseline	2
S12	0.714614693202445	Inulin-Baseline_ava	4_Baseline	4
S12	0.778195763627321	Inulin-Baseline_ava	8_Baseline	8
S12	0.248627631304394	Inulin-Baseline_ava	6_Baseline	6
S13	0.514011200971844	Post-Baseline_ava	27_Baseline	27
S13	0.273954680780189	Post-Baseline_ava	25_Baseline	25
S13	0.0692867350113611	Baseline-Baseline_ava	-4_Baseline	-4
S13	0.146851332964866	Baseline-Baseline_ava	-2_Baseline	-2
S13	0.158128374775217	Baseline-Baseline_ava	0_Baseline	0
S13	0.469210071696938	Inulin-Baseline_ava	3_Baseline	3
S13	0.624923238535285	Inulin-Baseline_ava	5_Baseline	5
S13	0.203204267665134	Inulin-Baseline_ava	7_Baseline	7
S13	0.221600885537283	Inulin-Baseline_ava	9_Baseline	9
S13	0.958334971731788	Inulin-Baseline_ava	1_Baseline	1
S13	0.236702821130558	Inulin-Baseline_ava	2_Baseline	2
S13	0.102641787480809	Inulin-Baseline_ava	4_Baseline	4
S13	0.5640293033236	Inulin-Baseline_ava	8_Baseline	8
S13	0.220881220697253	Post-Baseline_ava	10_Baseline	10
S14	0.44883566871949	Post-Baseline_ava	30_Baseline	30
S14	0.57744138167626	Post-Baseline_ava	32_Baseline	32
S14	0.292369463618519	Baseline-Baseline_ava	-6_Baseline	-6
S14	0.183906142766685	Baseline-Baseline_ava	-4_Baseline	-4
S14	0.316785427462427	Baseline-Baseline_ava	-2_Baseline	-2
S14	0.447373884224597	Baseline-Baseline_ava	0_Baseline	0
S14	0.375644518297246	Inulin-Baseline_ava	3_Baseline	3
S14	0.241338635291187	Inulin-Baseline_ava	5_Baseline	5
S14	0.215355481892497	Inulin-Baseline_ava	7_Baseline	7
S14	0.979223327626147	Inulin-Baseline_ava	9_Baseline	9
S14	0.44883566871949	Post-Baseline_ava	30_Baseline	30
S14	0.243870615120512	Inulin-Baseline_ava	1_Baseline	1
S14	0.338047618424159	Inulin-Baseline_ava	2_Baseline	2
S15	0.995940525819249	Baseline-Baseline_ava	-2_Baseline	-2
S15	0.995940525819249	Baseline-Baseline_ava	-2_Baseline	-2
S15	0.370690393466336	Baseline-Baseline_ava	-4_Baseline	-4
S15	0.109875217118113	Baseline-Baseline_ava	0_Baseline	0
S15	0.437688478818863	Baseline-Baseline_ava	-6_Baseline	-6
S15	1.29716	Post-Baseline_ava	10_Baseline	10
S15	0.670239394895875	Inulin-Baseline_ava	3_Baseline	3
S15	0.203729181358911	Post-Baseline_ava	24_Baseline	24
S15	0.093112315864312	Inulin-Baseline_ava	5_Baseline	5
S15	0.207546895000516	Post-Baseline_ava	26_Baseline	26
S15	0.451518548551129	Inulin-Baseline_ava	7_Baseline	7
S15	0.587906387025704	Inulin-Baseline_ava	1_Baseline	1
S15	0.540637211577766	Inulin-Baseline_ava	2_Baseline	2
S15	1.01478959994749	Inulin-Baseline_ava	4_Baseline	4
S15	1.07983039185702	Inulin-Baseline_ava	6_Baseline	6
S15	0.641852319056294	Inulin-Baseline_ava	8_Baseline	8
S16	0.157434362334179	Baseline-Baseline_ava	-8_Baseline	-8
S16	0.362901063061648	Baseline-Baseline_ava	-6_Baseline	-6
S16	0.156141520266011	Baseline-Baseline_ava	-4_Baseline	-4
S16	0.229383245155203	Baseline-Baseline_ava	0_Baseline	0
S16	0.127505677119715	Post-Baseline_ava	23_Baseline	23
S16	0.369993414810284	Inulin-Baseline_ava	3_Baseline	3
S16	0.320302796293571	Post-Baseline_ava	25_Baseline	25
S16	0.0798005229569537	Inulin-Baseline_ava	5_Baseline	5
S16	0.0830821623839411	Inulin-Baseline_ava	7_Baseline	7
S16	0.304785197931942	Inulin-Baseline_ava	9_Baseline	9
S16	0.0316930496433059	Post-Baseline_ava	10_Baseline	10
S16	0.329263514985791	Inulin-Baseline_ava	1_Baseline	1
S16	0.714688496255654	Inulin-Baseline_ava	2_Baseline	2
S16	0.154200875439693	Inulin-Baseline_ava	4_Baseline	4
S16	0.194011480202667	Inulin-Baseline_ava	6_Baseline	6
S16	1.21684816437159	Inulin-Baseline_ava	8_Baseline	8
S17	0.155995276624591	Baseline-Baseline_ava	-7_Baseline	-7
S17	0.0896020966364637	Baseline-Baseline_ava	-5_Baseline	-5
S17	0.487222842059554	Baseline-Baseline_ava	-2_Baseline	-2
S17	0.124120741322404	Baseline-Baseline_ava	0_Baseline	0
S17	0.494465549988305	Inulin-Baseline_ava	3_Baseline	3
S17	0.292346088308576	Inulin-Baseline_ava	5_Baseline	5
S17	0.0905273579740156	Inulin-Baseline_ava	7_Baseline	7
S17	0.281161649973582	Inulin-Baseline_ava	9_Baseline	9
S17	0.265858211283401	Post-Baseline_ava	14_Baseline	14
S17	0.154832542172487	Post-Baseline_ava	15_Baseline	15
S17	0.122408322013038	Inulin-Baseline_ava	1_Baseline	1
S17	0.212535840578276	Inulin-Baseline_ava	2_Baseline	2
S17	0.174282663888638	Inulin-Baseline_ava	4_Baseline	4
S17	0.0916799362642969	Inulin-Baseline_ava	8_Baseline	8
S17	0.190531415520976	Post-Baseline_ava	11_Baseline	11
S18	1.14082170307635	Baseline-Baseline_ava	-2_Baseline	-2
S18	0.384420922569673	Inulin-Baseline_ava	5_Baseline	5
S18	0.915013330911979	Baseline-Baseline_ava	-4_Baseline	-4
S18	0.99101620241382	Baseline-Baseline_ava	0_Baseline	0
S18	0.768249905910097	Baseline-Baseline_ava	-6_Baseline	-6
S18	0.765030978914812	Inulin-Baseline_ava	4_Baseline	4
S18	0.818162048919665	Inulin-Baseline_ava	7_Baseline	7
S18	0.384420922569673	Inulin-Baseline_ava	5_Baseline	5
S18	1.14082170307635	Baseline-Baseline_ava	-2_Baseline	-2
S18	0.688159174841521	Inulin-Baseline_ava	2_Baseline	2
S19	0.245437052490564	Baseline-Baseline_ava	-4_Baseline	-4
S19	0.0757775427097486	Baseline-Baseline_ava	-2_Baseline	-2
S19	0.384811458288486	Baseline-Baseline_ava	-7_Baseline	-7
S19	0.245437052490564	Baseline-Baseline_ava	-4_Baseline	-4
S19	0.0757775427097486	Baseline-Baseline_ava	-2_Baseline	-2
S19	0.177338973624661	Baseline-Baseline_ava	0_Baseline	0
S19	1.22024541528792	Inulin-Baseline_ava	4_Baseline	4
S19	1.36913970093024	Inulin-Baseline_ava	5_Baseline	5
S19	0.495983788475017	Inulin-Baseline_ava	7_Baseline	7
S19	0.892806720553305	Inulin-Baseline_ava	3_Baseline	3
S19	0.748127918068597	Inulin-Baseline_ava	1_Baseline	1
S19	0.301023646642835	Inulin-Baseline_ava	2_Baseline	2
S19	0.999663512786189	Inulin-Baseline_ava	6_Baseline	6
S2	0.650722101057581	Inulin-Baseline_ava	4_Baseline	4
S2	1.40054908472153	Inulin-Baseline_ava	6_Baseline	6
S2	0.209028289278196	Inulin-Baseline_ava	8_Baseline	8
S2	0.699166867152094	Post-Baseline_ava	10_Baseline	10
S2	0.407911289055314	Baseline-Baseline_ava	-6_Baseline	-6
S2	0.566848657935047	Baseline-Baseline_ava	-4_Baseline	-4
S2	0.193765899993164	Baseline-Baseline_ava	-2_Baseline	-2
S2	0.252929407645194	Baseline-Baseline_ava	0_Baseline	0
S2	0.270110897446316	Post-Baseline_ava	11_Baseline	11
S2	0.744176661650595	Post-Baseline_ava	12_Baseline	12
S2	0.717843571841807	Post-Baseline_ava	13_Baseline	13
S2	0.731558085133852	Post-Baseline_ava	14_Baseline	14
S2	0.538932478126164	Post-Baseline_ava	27_Baseline	27
S2	0.299769678600858	Post-Baseline_ava	28_Baseline	28
S2	0.840121244921409	Inulin-Baseline_ava	1_Baseline	1
S2	0.379274425990221	Inulin-Baseline_ava	3_Baseline	3
S2	0.339518791414374	Inulin-Baseline_ava	5_Baseline	5
S2	0.992516509173295	Inulin-Baseline_ava	7_Baseline	7
S2	0.393989682799327	Inulin-Baseline_ava	9_Baseline	9
S2	0.532426836059776	Inulin-Baseline_ava	2_Baseline	2
S20	0.878400950726598	Post-Baseline_ava	21_Baseline	21
S20	0.433416663630008	Post-Baseline_ava	24_Baseline	24
S20	0.149162938450888	Baseline-Baseline_ava	-7_Baseline	-7
S20	0.0631324289572835	Baseline-Baseline_ava	-5_Baseline	-5
S20	0.230273047236987	Baseline-Baseline_ava	-3_Baseline	-3
S20	0.102610077805013	Baseline-Baseline_ava	0_Baseline	0
S20	0.370123500754667	Inulin-Baseline_ava	3_Baseline	3
S20	0.223381627395058	Inulin-Baseline_ava	6_Baseline	6
S20	0.559419519713008	Inulin-Baseline_ava	8_Baseline	8
S20	0.581985836714994	Inulin-Baseline_ava	10_Baseline	10
S20	0.972424635232168	Inulin-Baseline_ava	1_Baseline	1
S20	0.717304250854515	Inulin-Baseline_ava	2_Baseline	2
S21	0.299866747213768	Baseline-Baseline_ava	-8_Baseline	-8
S21	0.175802950086077	Baseline-Baseline_ava	-3_Baseline	-3
S21	0.341717520927431	Baseline-Baseline_ava	-2_Baseline	-2
S21	0.220891080981622	Baseline-Baseline_ava	-10_Baseline	-10
S21	0.855718077539199	Inulin-Baseline_ava	5_Baseline	5
S21	0.855718077539199	Inulin-Baseline_ava	5_Baseline	5
S21	0.252434158045675	Post-Baseline_ava	14_Baseline	14
S21	0.137213074587855	Baseline-Baseline_ava	0_Baseline	0
S21	1.17867686395839	Post-Baseline_ava	18_Baseline	18
S3	0.653239086320983	Post-Baseline_ava	12_Baseline	12
S3	0.446149721052982	Post-Baseline_ava	14_Baseline	14
S3	0.350056610758284	Post-Baseline_ava	25_Baseline	25
S3	0.106832000019727	Baseline-Baseline_ava	-4_Baseline	-4
S3	0.226359186930739	Baseline-Baseline_ava	-2_Baseline	-2
S3	0.226359186930739	Baseline-Baseline_ava	-2_Baseline	-2
S3	0.282485504579657	Baseline-Baseline_ava	0_Baseline	0
S3	0.282485504579657	Baseline-Baseline_ava	0_Baseline	0
S3	0.296689205015923	Baseline-Baseline_ava	-6_Baseline	-6
S3	0.350056610758284	Post-Baseline_ava	25_Baseline	25
S3	0.462348766959742	Inulin-Baseline_ava	3_Baseline	3
S3	0.677640681779981	Inulin-Baseline_ava	5_Baseline	5
S3	0.623219842905045	Inulin-Baseline_ava	7_Baseline	7
S3	0.797293245590913	Post-Baseline_ava	10_Baseline	10
S3	0.680302475038116	Inulin-Baseline_ava	1_Baseline	1
S3	0.273771779448242	Post-Baseline_ava	27_Baseline	27
S3	1.12976140358925	Inulin-Baseline_ava	1_Baseline	1
S3	0.657676960458384	Inulin-Baseline_ava	2_Baseline	2
S4	0.0711368681030619	Baseline-Baseline_ava	-6_Baseline	-6
S4	0.52967585133624	Post-Baseline_ava	31_Baseline	31
S4	0.175366260022211	Post-Baseline_ava	32_Baseline	32
S4	0.0613331830280535	Baseline-Baseline_ava	-8_Baseline	-8
S4	0.250302045980229	Baseline-Baseline_ava	-4_Baseline	-4
S4	0.178128038910432	Baseline-Baseline_ava	0_Baseline	0
S4	0.300756495154614	Inulin-Baseline_ava	1_Baseline	1
S4	0.485669511717792	Inulin-Baseline_ava	4_Baseline	4
S4	0.417832938760708	Inulin-Baseline_ava	6_Baseline	6
S4	0.380800702058674	Inulin-Baseline_ava	5_Baseline	5
S4	0.380800702058674	Inulin-Baseline_ava	5_Baseline	5
S4	0.348847738894074	Inulin-Baseline_ava	7_Baseline	7
S4	0.11489136713382	Inulin-Baseline_ava	8_Baseline	8
S4	0.433760968684201	Inulin-Baseline_ava	9_Baseline	9
S4	0.0711368681030619	Baseline-Baseline_ava	-6_Baseline	-6
S4	0.52967585133624	Post-Baseline_ava	31_Baseline	31
S5	0.858387250370756	Baseline-Baseline_ava	-6_Baseline	-6
S5	0.848027088239212	Post-Baseline_ava	28_Baseline	28
S5	0.858387250370756	Baseline-Baseline_ava	-6_Baseline	-6
S5	0.158152454269117	Baseline-Baseline_ava	-4_Baseline	-4
S5	0.36365040170171	Baseline-Baseline_ava	-2_Baseline	-2
S5	0.24263711328709	Baseline-Baseline_ava	0_Baseline	0
S5	0.772318574269284	Post-Baseline_ava	26_Baseline	26
S5	0.811928391508164	Inulin-Baseline_ava	3_Baseline	3
S5	0.403108385563365	Inulin-Baseline_ava	5_Baseline	5
S5	0.805426423205277	Inulin-Baseline_ava	7_Baseline	7
S5	0.10090150501627	Inulin-Baseline_ava	9_Baseline	9
S5	0.346261292352852	Inulin-Baseline_ava	1_Baseline	1
S5	0.375896333407009	Inulin-Baseline_ava	2_Baseline	2
S5	0.686308556899458	Post-Baseline_ava	12_Baseline	12
S5	0.848027088239212	Post-Baseline_ava	28_Baseline	28
S6	1.01050837621028	Post-Baseline_ava	26_Baseline	26
S6	0.809825974764739	Post-Baseline_ava	27_Baseline	27
S6	0.114264596698231	Baseline-Baseline_ava	-1_Baseline	-1
S6	0.809825974764739	Post-Baseline_ava	27_Baseline	27
S6	0.254329268431783	Baseline-Baseline_ava	0_Baseline	0
S6	0.963577856838064	Inulin-Baseline_ava	3_Baseline	3
S6	0.38165379396782	Baseline-Baseline_ava	-5_Baseline	-5
S6	0.27772390111138	Baseline-Baseline_ava	-7_Baseline	-7
S6	0.319515881114504	Inulin-Baseline_ava	2_Baseline	2
S6	0.865458658772445	Inulin-Baseline_ava	6_Baseline	6
S6	1.01050837621028	Post-Baseline_ava	26_Baseline	26
S6	0.809825974764739	Post-Baseline_ava	27_Baseline	27
S6	0.464573601405605	Inulin-Baseline_ava	9_Baseline	9
S6	0.514045140886287	Post-Baseline_ava	12_Baseline	12
S6	0.963577856838064	Inulin-Baseline_ava	3_Baseline	3
S6	2.83624101247154	Inulin-Baseline_ava	4_Baseline	4
S6	0.380661626075842	Inulin-Baseline_ava	5_Baseline	5
S6	1.54050859954196	Inulin-Baseline_ava	1_Baseline	1
S6	0.839425025507875	Inulin-Baseline_ava	7_Baseline	7
S6	0.464573601405605	Inulin-Baseline_ava	9_Baseline	9
S6	0.114264596698231	Baseline-Baseline_ava	-1_Baseline	-1
S6	0.114264596698231	Baseline-Baseline_ava	-1_Baseline	-1
S7	0.524816957096216	Inulin-Baseline_ava	4_Baseline	4
S7	0.427397616861895	Inulin-Baseline_ava	6_Baseline	6
S7	0.364672528051388	Inulin-Baseline_ava	8_Baseline	8
S7	0.0112909322329839	Baseline-Baseline_ava	-4_Baseline	-4
S7	0.106981000028012	Baseline-Baseline_ava	-2_Baseline	-2
S7	0.204735297145016	Inulin-Baseline_ava	7_Baseline	7
S7	0.167877580255937	Baseline-Baseline_ava	-6_Baseline	-6
S7	0.0112909322329839	Baseline-Baseline_ava	-4_Baseline	-4
S7	0.106981000028012	Baseline-Baseline_ava	-2_Baseline	-2
S7	0.105254789943171	Baseline-Baseline_ava	0_Baseline	0
S7	1.63300917165419	Inulin-Baseline_ava	2_Baseline	2
S7	0.545299254140528	Post-Baseline_ava	10_Baseline	10
S7	0.545299254140528	Post-Baseline_ava	10_Baseline	10
S7	0.260872659478209	Inulin-Baseline_ava	3_Baseline	3
S7	0.603668743450124	Inulin-Baseline_ava	5_Baseline	5
S7	0.253040731252248	Post-Baseline_ava	11_Baseline	11
S7	0.204735297145016	Inulin-Baseline_ava	7_Baseline	7
S7	0.0913276761965382	Inulin-Baseline_ava	9_Baseline	9
S8	0.249727453503861	Post-Baseline_ava	24_Baseline	24
S8	0.57691282424532	Baseline-Baseline_ava	-6_Baseline	-6
S8	0.207214520396474	Baseline-Baseline_ava	-4_Baseline	-4
S8	0.295845548778427	Baseline-Baseline_ava	-2_Baseline	-2
S8	0.375986866836264	Baseline-Baseline_ava	0_Baseline	0
S8	0.249727453503861	Post-Baseline_ava	24_Baseline	24
S8	0.306086064603201	Inulin-Baseline_ava	3_Baseline	3
S8	0.397981259155985	Post-Baseline_ava	26_Baseline	26
S8	0.331034921225268	Inulin-Baseline_ava	5_Baseline	5
S8	0.85180550579259	Inulin-Baseline_ava	7_Baseline	7
S8	0.157145339995127	Inulin-Baseline_ava	9_Baseline	9
S8	0.861728344120577	Post-Baseline_ava	10_Baseline	10
S8	0.339866306652206	Post-Baseline_ava	11_Baseline	11
S8	0.28655925024369	Post-Baseline_ava	12_Baseline	12
S8	1.22295718428187	Inulin-Baseline_ava	1_Baseline	1
S8	0.221189221238821	Inulin-Baseline_ava	2_Baseline	2
S8	1.0825235740487	Inulin-Baseline_ava	4_Baseline	4
S8	0.67056512364143	Inulin-Baseline_ava	6_Baseline	6
S8	0.507637621745458	Inulin-Baseline_ava	8_Baseline	8
S9	1.32388659182963	Inulin-Baseline_ava	7_Baseline	7
S9	0.33776717188512	Baseline-Baseline_ava	-4_Baseline	-4
S9	0.194381142990408	Baseline-Baseline_ava	-2_Baseline	-2
S9	0.194381142990408	Baseline-Baseline_ava	-2_Baseline	-2
S9	0.217539427800699	Baseline-Baseline_ava	0_Baseline	0
S9	0.494697318340834	Baseline-Baseline_ava	-6_Baseline	-6
S9	1.0672950096924	Inulin-Baseline_ava	3_Baseline	3
S9	0.935918875017108	Inulin-Baseline_ava	5_Baseline	5
S9	1.32388659182963	Inulin-Baseline_ava	7_Baseline	7
S9	2.44966559491639	Inulin-Baseline_ava	9_Baseline	9
S9	0.632482980913785	Inulin-Baseline_ava	1_Baseline	1
S9	1.47857479359331	Inulin-Baseline_ava	2_Baseline	2

## Sheet: 2A1
taxon	S1	S10	S11	S12	S13	S14	S15	S16	S17	S18	S19	S2	S20	S3	S4	S5	S6	S7	S8	S9	asv_sum	Kingdom	Phylum	Class	Order	Family	Genus	Species	lowest	full	lowest_gf	full_gf	lowest_of	full_of	lowest_p	id
3f3a0eaeea9c0690b6ede1b17b4fd8ce	1	0	0	1	1	1	1	1	1	0	0	1	0	0	0	0	1	0	1	0	10	Bacteria	Actinobacteriota	Actinobacteria	Bifidobacteriales	Bifidobacteriaceae	Bifidobacterium	NA	Bifidobacterium	Actinobacteriota;Actinobacteria;Bifidobacteriales;Bifidobacteriaceae;Bifidobacterium	Bifidobacterium	Actinobacteriota;Actinobacteria;Bifidobacteriales;Bifidobacteriaceae;Bifidobacterium	Bifidobacteriaceae	Actinobacteriota;Actinobacteria;Bifidobacteriales;Bifidobacteriaceae	Actinobacteriota	ASV_1
31c7bc067538dcf7916e8b7cbefa44e5	1	0	1	1	0	0	0	0	0	1	0	0	1	1	0	0	0	1	1	1	9	Bacteria	Firmicutes	Clostridia	Lachnospirales	Lachnospiraceae	Anaerostipes	NA	Anaerostipes	Firmicutes;Clostridia;Lachnospirales;Lachnospiraceae;Anaerostipes	Anaerostipes	Firmicutes;Clostridia;Lachnospirales;Lachnospiraceae;Anaerostipes	Lachnospiraceae	Firmicutes;Clostridia;Lachnospirales;Lachnospiraceae	Firmicutes	ASV_2
0ae2ea78213ca741ded6f9b30042d4b1	1	0	1	1	0	1	1	0	1	0	0	0	0	1	0	0	0	1	0	0	8	Bacteria	Firmicutes	Clostridia	Lachnospirales	Lachnospiraceae	Anaerostipes	NA	Anaerostipes	Firmicutes;Clostridia;Lachnospirales;Lachnospiraceae;Anaerostipes	Anaerostipes	Firmicutes;Clostridia;Lachnospirales;Lachnospiraceae;Anaerostipes	Lachnospiraceae	Firmicutes;Clostridia;Lachnospirales;Lachnospiraceae	Firmicutes	ASV_3
38b7580c13cf081c9f279006c2dc70b9	1	0	0	0	0	0	0	1	0	0	0	1	0	1	0	1	0	0	1	0	6	Bacteria	Actinobacteriota	Actinobacteria	Bifidobacteriales	Bifidobacteriaceae	Bifidobacterium	NA	Bifidobacterium	Actinobacteriota;Actinobacteria;Bifidobacteriales;Bifidobacteriaceae;Bifidobacterium	Bifidobacterium	Actinobacteriota;Actinobacteria;Bifidobacteriales;Bifidobacteriaceae;Bifidobacterium	Bifidobacteriaceae	Actinobacteriota;Actinobacteria;Bifidobacteriales;Bifidobacteriaceae	Actinobacteriota	ASV_4
73095392f7c7ecdff313b8558644334c	0	0	1	1	0	1	1	1	0	0	0	0	0	1	0	0	0	0	0	0	6	Bacteria	Firmicutes	Clostridia	Lachnospirales	Lachnospiraceae	Anaerostipes	NA	Anaerostipes	Firmicutes;Clostridia;Lachnospirales;Lachnospiraceae;Anaerostipes	Anaerostipes	Firmicutes;Clostridia;Lachnospirales;Lachnospiraceae;Anaerostipes	Lachnospiraceae	Firmicutes;Clostridia;Lachnospirales;Lachnospiraceae	Firmicutes	ASV_5
15e05255b2aa8ee3524ca61eb207bb18	1	0	0	0	0	0	0	1	0	0	1	0	1	0	1	0	0	0	0	0	5	Bacteria	Actinobacteriota	Coriobacteriia	Coriobacteriales	Coriobacteriaceae	Collinsella	NA	Collinsella	Actinobacteriota;Coriobacteriia;Coriobacteriales;Coriobacteriaceae;Collinsella	Collinsella	Actinobacteriota;Coriobacteriia;Coriobacteriales;Coriobacteriaceae;Collinsella	Coriobacteriaceae	Actinobacteriota;Coriobacteriia;Coriobacteriales;Coriobacteriaceae	Actinobacteriota	ASV_6
2ee585c245a593473acb21bdf1d7a460	0	0	0	1	0	0	0	1	0	0	0	0	0	1	0	0	0	0	1	1	5	Bacteria	Firmicutes	Clostridia	Lachnospirales	Lachnospiraceae	Anaerostipes	NA	Anaerostipes	Firmicutes;Clostridia;Lachnospirales;Lachnospiraceae;Anaerostipes	Anaerostipes	Firmicutes;Clostridia;Lachnospirales;Lachnospiraceae;Anaerostipes	Lachnospiraceae	Firmicutes;Clostridia;Lachnospirales;Lachnospiraceae	Firmicutes	ASV_7
5859c644498bf396619fcca4ed014b8d	0	0	0	1	1	1	0	0	0	0	0	0	0	0	1	1	0	0	0	0	5	Bacteria	Bacteroidota	Bacteroidia	Bacteroidales	Bacteroidaceae	Bacteroides	Bacteroides-xylanisolvens	Bacteroides-xylanisolvens	Bacteroidota;Bacteroidia;Bacteroidales;Bacteroidaceae;Bacteroides;Bacteroides-xylanisolvens	Bacteroides	Bacteroidota;Bacteroidia;Bacteroidales;Bacteroidaceae;Bacteroides	Bacteroidaceae	Bacteroidota;Bacteroidia;Bacteroidales;Bacteroidaceae	Bacteroidota	ASV_8
ce0837f50ab0a7abc73bddc82e8b55e6	0	0	0	0	1	0	1	0	0	0	0	0	0	0	1	1	0	1	0	0	5	Bacteria	Bacteroidota	Bacteroidia	Bacteroidales	Bacteroidaceae	Bacteroides	Bacteroides-xylanisolvens	Bacteroides-xylanisolvens	Bacteroidota;Bacteroidia;Bacteroidales;Bacteroidaceae;Bacteroides;Bacteroides-xylanisolvens	Bacteroides	Bacteroidota;Bacteroidia;Bacteroidales;Bacteroidaceae;Bacteroides	Bacteroidaceae	Bacteroidota;Bacteroidia;Bacteroidales;Bacteroidaceae	Bacteroidota	ASV_9
d91b5c77b23b27230a16c7dc4325f4cd	0	1	0	0	1	0	0	0	0	0	1	0	0	0	0	0	1	0	0	1	5	Bacteria	Firmicutes	Clostridia	Lachnospirales	Lachnospiraceae	Roseburia	NA	Roseburia	Firmicutes;Clostridia;Lachnospirales;Lachnospiraceae;Roseburia	Roseburia	Firmicutes;Clostridia;Lachnospirales;Lachnospiraceae;Roseburia	Lachnospiraceae	Firmicutes;Clostridia;Lachnospirales;Lachnospiraceae	Firmicutes	ASV_10

## Sheet: 2A2
taxon	sample.id	abundance	Subject	Days	responders	Genus	Species	ASV_ID	id
3f3a0eaeea9c0690b6ede1b17b4fd8ce	Sample120	5.7817	S6	-1	Responders	Bifidobacterium	Bifidobacterium adolescentis	ASV_1	ASV_1
31c7bc067538dcf7916e8b7cbefa44e5	Sample120	0.8795	S6	-1	Non-responders	Anaerostipes	Anaerostipes hadrus	ASV_2	ASV_2
ce0837f50ab0a7abc73bddc82e8b55e6	Sample120	0.1941	S6	-1	Non-responders	Bacteroides	Bacteroides xylanisolvens	ASV_9	ASV_9
15e05255b2aa8ee3524ca61eb207bb18	Sample120	1.9606	S6	-1	Non-responders	Collinsella	Collinsella aerofaciens	ASV_6	ASV_6
d91b5c77b23b27230a16c7dc4325f4cd	Sample120	1.8471	S6	-1	Responders	Roseburia	Roseburia intestinalis	ASV_10	ASV_10
38b7580c13cf081c9f279006c2dc70b9	Sample120	1.0019	S6	-1	Non-responders	Bifidobacterium	Bifidobacterium longum	ASV_4	ASV_4
5859c644498bf396619fcca4ed014b8d	Sample120	0.4345	S6	-1	Non-responders	Bacteroides	Bacteroides xylanisolvens	ASV_8	ASV_8
2ee585c245a593473acb21bdf1d7a460	Sample120	0.2583	S6	-1	Non-responders	Anaerostipes	Anaerostipes hadrus	ASV_7	ASV_7
0ae2ea78213ca741ded6f9b30042d4b1	Sample120	0	S6	-1	Non-responders	Anaerostipes	Anaerostipes hadrus	ASV_3	ASV_3
73095392f7c7ecdff313b8558644334c	Sample120	0	S6	-1	Non-responders	Anaerostipes	Anaerostipes hadrus	ASV_5	ASV_5
3f3a0eaeea9c0690b6ede1b17b4fd8ce	Sample263	0	S21	-10	NA	Bifidobacterium	Bifidobacterium adolescentis	ASV_1	ASV_1
31c7bc067538dcf7916e8b7cbefa44e5	Sample263	0.2396	S21	-10	NA	Anaerostipes	Anaerostipes hadrus	ASV_2	ASV_2
ce0837f50ab0a7abc73bddc82e8b55e6	Sample263	2.1162	S21	-10	NA	Bacteroides	Bacteroides xylanisolvens	ASV_9	ASV_9
15e05255b2aa8ee3524ca61eb207bb18	Sample263	2.8359	S21	-10	NA	Collinsella	Collinsella aerofaciens	ASV_6	ASV_6
d91b5c77b23b27230a16c7dc4325f4cd	Sample263	0	S21	-10	NA	Roseburia	Roseburia intestinalis	ASV_10	ASV_10
38b7580c13cf081c9f279006c2dc70b9	Sample263	0.0163	S21	-10	NA	Bifidobacterium	Bifidobacterium longum	ASV_4	ASV_4
5859c644498bf396619fcca4ed014b8d	Sample263	1.1337	S21	-10	NA	Bacteroides	Bacteroides xylanisolvens	ASV_8	ASV_8
2ee585c245a593473acb21bdf1d7a460	Sample263	0	S21	-10	NA	Anaerostipes	Anaerostipes hadrus	ASV_7	ASV_7
0ae2ea78213ca741ded6f9b30042d4b1	Sample263	0	S21	-10	NA	Anaerostipes	Anaerostipes hadrus	ASV_3	ASV_3
73095392f7c7ecdff313b8558644334c	Sample263	0	S21	-10	NA	Anaerostipes	Anaerostipes hadrus	ASV_5	ASV_5
3f3a0eaeea9c0690b6ede1b17b4fd8ce	Sample166	0.5103	S1	-2	Responders	Bifidobacterium	Bifidobacterium adolescentis	ASV_1	ASV_1
31c7bc067538dcf7916e8b7cbefa44e5	Sample166	0.7025	S1	-2	Responders	Anaerostipes	Anaerostipes hadrus	ASV_2	ASV_2
ce0837f50ab0a7abc73bddc82e8b55e6	Sample166	0.3006	S1	-2	Non-responders	Bacteroides	Bacteroides xylanisolvens	ASV_9	ASV_9
15e05255b2aa8ee3524ca61eb207bb18	Sample166	0.3984	S1	-2	Responders	Collinsella	Collinsella aerofaciens	ASV_6	ASV_6
d91b5c77b23b27230a16c7dc4325f4cd	Sample166	2.1739	S1	-2	Non-responders	Roseburia	Roseburia intestinalis	ASV_10	ASV_10
38b7580c13cf081c9f279006c2dc70b9	Sample166	0	S1	-2	Responders	Bifidobacterium	Bifidobacterium longum	ASV_4	ASV_4
5859c644498bf396619fcca4ed014b8d	Sample166	0	S1	-2	Non-responders	Bacteroides	Bacteroides xylanisolvens	ASV_8	ASV_8
2ee585c245a593473acb21bdf1d7a460	Sample166	0	S1	-2	Non-responders	Anaerostipes	Anaerostipes hadrus	ASV_7	ASV_7
0ae2ea78213ca741ded6f9b30042d4b1	Sample166	0.4054	S1	-2	Responders	Anaerostipes	Anaerostipes hadrus	ASV_3	ASV_3
73095392f7c7ecdff313b8558644334c	Sample166	0	S1	-2	Non-responders	Anaerostipes	Anaerostipes hadrus	ASV_5	ASV_5
3f3a0eaeea9c0690b6ede1b17b4fd8ce	Sample224	0	S10	-2	Non-responders	Bifidobacterium	Bifidobacterium adolescentis	ASV_1	ASV_1
31c7bc067538dcf7916e8b7cbefa44e5	Sample224	0.0522	S10	-2	Non-responders	Anaerostipes	Anaerostipes hadrus	ASV_2	ASV_2
ce0837f50ab0a7abc73bddc82e8b55e6	Sample224	0.072	S10	-2	Non-responders	Bacteroides	Bacteroides xylanisolvens	ASV_9	ASV_9
15e05255b2aa8ee3524ca61eb207bb18	Sample224	0.3318	S10	-2	Non-responders	Collinsella	Collinsella aerofaciens	ASV_6	ASV_6
d91b5c77b23b27230a16c7dc4325f4cd	Sample224	1.4533	S10	-2	Responders	Roseburia	Roseburia intestinalis	ASV_10	ASV_10
38b7580c13cf081c9f279006c2dc70b9	Sample224	0	S10	-2	Non-responders	Bifidobacterium	Bifidobacterium longum	ASV_4	ASV_4
5859c644498bf396619fcca4ed014b8d	Sample224	0	S10	-2	Non-responders	Bacteroides	Bacteroides xylanisolvens	ASV_8	ASV_8
2ee585c245a593473acb21bdf1d7a460	Sample224	0.0751	S10	-2	Non-responders	Anaerostipes	Anaerostipes hadrus	ASV_7	ASV_7
0ae2ea78213ca741ded6f9b30042d4b1	Sample224	0	S10	-2	Non-responders	Anaerostipes	Anaerostipes hadrus	ASV_3	ASV_3
73095392f7c7ecdff313b8558644334c	Sample224	0	S10	-2	Non-responders	Anaerostipes	Anaerostipes hadrus	ASV_5	ASV_5
3f3a0eaeea9c0690b6ede1b17b4fd8ce	Sample228	0.016	S11	-2	Non-responders	Bifidobacterium	Bifidobacterium adolescentis	ASV_1	ASV_1
31c7bc067538dcf7916e8b7cbefa44e5	Sample228	0.3175	S11	-2	Responders	Anaerostipes	Anaerostipes hadrus	ASV_2	ASV_2
ce0837f50ab0a7abc73bddc82e8b55e6	Sample228	0	S11	-2	Non-responders	Bacteroides	Bacteroides xylanisolvens	ASV_9	ASV_9
15e05255b2aa8ee3524ca61eb207bb18	Sample228	0.0076	S11	-2	Non-responders	Collinsella	Collinsella aerofaciens	ASV_6	ASV_6
d91b5c77b23b27230a16c7dc4325f4cd	Sample228	0	S11	-2	Non-responders	Roseburia	Roseburia intestinalis	ASV_10	ASV_10
38b7580c13cf081c9f279006c2dc70b9	Sample228	0	S11	-2	Non-responders	Bifidobacterium	Bifidobacterium longum	ASV_4	ASV_4
5859c644498bf396619fcca4ed014b8d	Sample228	0	S11	-2	Non-responders	Bacteroides	Bacteroides xylanisolvens	ASV_8	ASV_8
2ee585c245a593473acb21bdf1d7a460	Sample228	0.0051	S11	-2	Non-responders	Anaerostipes	Anaerostipes hadrus	ASV_7	ASV_7
0ae2ea78213ca741ded6f9b30042d4b1	Sample228	0.0017	S11	-2	Responders	Anaerostipes	Anaerostipes hadrus	ASV_3	ASV_3
73095392f7c7ecdff313b8558644334c	Sample228	0.0447	S11	-2	Responders	Anaerostipes	Anaerostipes hadrus	ASV_5	ASV_5
3f3a0eaeea9c0690b6ede1b17b4fd8ce	Sample221	0	S12	-2	Responders	Bifidobacterium	Bifidobacterium adolescentis	ASV_1	ASV_1
31c7bc067538dcf7916e8b7cbefa44e5	Sample221	0.921	S12	-2	Responders	Anaerostipes	Anaerostipes hadrus	ASV_2	ASV_2
ce0837f50ab0a7abc73bddc82e8b55e6	Sample221	0	S12	-2	Non-responders	Bacteroides	Bacteroides xylanisolvens	ASV_9	ASV_9
15e05255b2aa8ee3524ca61eb207bb18	Sample221	0	S12	-2	Non-responders	Collinsella	Collinsella aerofaciens	ASV_6	ASV_6
d91b5c77b23b27230a16c7dc4325f4cd	Sample221	0.7595	S12	-2	Non-responders	Roseburia	Roseburia intestinalis	ASV_10	ASV_10
38b7580c13cf081c9f279006c2dc70b9	Sample221	0	S12	-2	Non-responders	Bifidobacterium	Bifidobacterium longum	ASV_4	ASV_4
5859c644498bf396619fcca4ed014b8d	Sample221	0	S12	-2	Responders	Bacteroides	Bacteroides xylanisolvens	ASV_8	ASV_8
2ee585c245a593473acb21bdf1d7a460	Sample221	0.0034	S12	-2	Responders	Anaerostipes	Anaerostipes hadrus	ASV_7	ASV_7
0ae2ea78213ca741ded6f9b30042d4b1	Sample221	0.4021	S12	-2	Responders	Anaerostipes	Anaerostipes hadrus	ASV_3	ASV_3
73095392f7c7ecdff313b8558644334c	Sample221	0.6117	S12	-2	Responders	Anaerostipes	Anaerostipes hadrus	ASV_5	ASV_5
3f3a0eaeea9c0690b6ede1b17b4fd8ce	Sample234	0	S13	-2	Responders	Bifidobacterium	Bifidobacterium adolescentis	ASV_1	ASV_1
31c7bc067538dcf7916e8b7cbefa44e5	Sample234	0	S13	-2	Non-responders	Anaerostipes	Anaerostipes hadrus	ASV_2	ASV_2
ce0837f50ab0a7abc73bddc82e8b55e6	Sample234	0.079	S13	-2	Responders	Bacteroides	Bacteroides xylanisolvens	ASV_9	ASV_9
15e05255b2aa8ee3524ca61eb207bb18	Sample234	0.062	S13	-2	Non-responders	Collinsella	Collinsella aerofaciens	ASV_6	ASV_6
d91b5c77b23b27230a16c7dc4325f4cd	Sample234	1.1191	S13	-2	Responders	Roseburia	Roseburia intestinalis	ASV_10	ASV_10
38b7580c13cf081c9f279006c2dc70b9	Sample234	0	S13	-2	Non-responders	Bifidobacterium	Bifidobacterium longum	ASV_4	ASV_4
5859c644498bf396619fcca4ed014b8d	Sample234	0.0496	S13	-2	Responders	Bacteroides	Bacteroides xylanisolvens	ASV_8	ASV_8
2ee585c245a593473acb21bdf1d7a460	Sample234	0.0282	S13	-2	Non-responders	Anaerostipes	Anaerostipes hadrus	ASV_7	ASV_7
0ae2ea78213ca741ded6f9b30042d4b1	Sample234	0	S13	-2	Non-responders	Anaerostipes	Anaerostipes hadrus	ASV_3	ASV_3
73095392f7c7ecdff313b8558644334c	Sample234	0	S13	-2	Non-responders	Anaerostipes	Anaerostipes hadrus	ASV_5	ASV_5
3f3a0eaeea9c0690b6ede1b17b4fd8ce	Sample238	0.833	S14	-2	Responders	Bifidobacterium	Bifidobacterium adolescentis	ASV_1	ASV_1
31c7bc067538dcf7916e8b7cbefa44e5	Sample238	0.4577	S14	-2	Non-responders	Anaerostipes	Anaerostipes hadrus	ASV_2	ASV_2
ce0837f50ab0a7abc73bddc82e8b55e6	Sample238	0.8926	S14	-2	Non-responders	Bacteroides	Bacteroides xylanisolvens	ASV_9	ASV_9
15e05255b2aa8ee3524ca61eb207bb18	Sample238	0.1728	S14	-2	Non-responders	Collinsella	Collinsella aerofaciens	ASV_6	ASV_6
d91b5c77b23b27230a16c7dc4325f4cd	Sample238	0	S14	-2	Non-responders	Roseburia	Roseburia intestinalis	ASV_10	ASV_10
38b7580c13cf081c9f279006c2dc70b9	Sample238	0.1529	S14	-2	Non-responders	Bifidobacterium	Bifidobacterium longum	ASV_4	ASV_4
5859c644498bf396619fcca4ed014b8d	Sample238	0	S14	-2	Responders	Bacteroides	Bacteroides xylanisolvens	ASV_8	ASV_8
2ee585c245a593473acb21bdf1d7a460	Sample238	0.1499	S14	-2	Non-responders	Anaerostipes	Anaerostipes hadrus	ASV_7	ASV_7
0ae2ea78213ca741ded6f9b30042d4b1	Sample238	0.001	S14	-2	Responders	Anaerostipes	Anaerostipes hadrus	ASV_3	ASV_3
73095392f7c7ecdff313b8558644334c	Sample238	0.0437	S14	-2	Responders	Anaerostipes	Anaerostipes hadrus	ASV_5	ASV_5
3f3a0eaeea9c0690b6ede1b17b4fd8ce	Sample125	0.7006	S15	-2	Responders	Bifidobacterium	Bifidobacterium adolescentis	ASV_1	ASV_1
31c7bc067538dcf7916e8b7cbefa44e5	Sample125	0.3503	S15	-2	Non-responders	Anaerostipes	Anaerostipes hadrus	ASV_2	ASV_2
ce0837f50ab0a7abc73bddc82e8b55e6	Sample125	1.0935	S15	-2	Responders	Bacteroides	Bacteroides xylanisolvens	ASV_9	ASV_9
15e05255b2aa8ee3524ca61eb207bb18	Sample125	0.0615	S15	-2	Non-responders	Collinsella	Collinsella aerofaciens	ASV_6	ASV_6
d91b5c77b23b27230a16c7dc4325f4cd	Sample125	2.5515	S15	-2	Non-responders	Roseburia	Roseburia intestinalis	ASV_10	ASV_10
38b7580c13cf081c9f279006c2dc70b9	Sample125	0.1657	S15	-2	Non-responders	Bifidobacterium	Bifidobacterium longum	ASV_4	ASV_4
5859c644498bf396619fcca4ed014b8d	Sample125	0	S15	-2	Non-responders	Bacteroides	Bacteroides xylanisolvens	ASV_8	ASV_8
2ee585c245a593473acb21bdf1d7a460	Sample125	0	S15	-2	Non-responders	Anaerostipes	Anaerostipes hadrus	ASV_7	ASV_7
0ae2ea78213ca741ded6f9b30042d4b1	Sample125	0	S15	-2	Responders	Anaerostipes	Anaerostipes hadrus	ASV_3	ASV_3
73095392f7c7ecdff313b8558644334c	Sample125	0	S15	-2	Responders	Anaerostipes	Anaerostipes hadrus	ASV_5	ASV_5
3f3a0eaeea9c0690b6ede1b17b4fd8ce	Sample249	0.0077	S17	-2	Responders	Bifidobacterium	Bifidobacterium adolescentis	ASV_1	ASV_1
31c7bc067538dcf7916e8b7cbefa44e5	Sample249	0.5939	S17	-2	Non-responders	Anaerostipes	Anaerostipes hadrus	ASV_2	ASV_2
ce0837f50ab0a7abc73bddc82e8b55e6	Sample249	0	S17	-2	Non-responders	Bacteroides	Bacteroides xylanisolvens	ASV_9	ASV_9
15e05255b2aa8ee3524ca61eb207bb18	Sample249	0.1888	S17	-2	Non-responders	Collinsella	Collinsella aerofaciens	ASV_6	ASV_6
d91b5c77b23b27230a16c7dc4325f4cd	Sample249	0	S17	-2	Non-responders	Roseburia	Roseburia intestinalis	ASV_10	ASV_10
38b7580c13cf081c9f279006c2dc70b9	Sample249	0	S17	-2	Non-responders	Bifidobacterium	Bifidobacterium longum	ASV_4	ASV_4
5859c644498bf396619fcca4ed014b8d	Sample249	0	S17	-2	Non-responders	Bacteroides	Bacteroides xylanisolvens	ASV_8	ASV_8
2ee585c245a593473acb21bdf1d7a460	Sample249	0.3129	S17	-2	Non-responders	Anaerostipes	Anaerostipes hadrus	ASV_7	ASV_7
0ae2ea78213ca741ded6f9b30042d4b1	Sample249	0	S17	-2	Responders	Anaerostipes	Anaerostipes hadrus	ASV_3	ASV_3
73095392f7c7ecdff313b8558644334c	Sample249	0.2108	S17	-2	Non-responders	Anaerostipes	Anaerostipes hadrus	ASV_5	ASV_5
3f3a0eaeea9c0690b6ede1b17b4fd8ce	Sample130	0.2178	S18	-2	Non-responders	Bifidobacterium	Bifidobacterium adolescentis	ASV_1	ASV_1
31c7bc067538dcf7916e8b7cbefa44e5	Sample130	0.0305	S18	-2	Responders	Anaerostipes	Anaerostipes hadrus	ASV_2	ASV_2
ce0837f50ab0a7abc73bddc82e8b55e6	Sample130	0.0915	S18	-2	Non-responders	Bacteroides	Bacteroides xylanisolvens	ASV_9	ASV_9
15e05255b2aa8ee3524ca61eb207bb18	Sample130	0.2614	S18	-2	Non-responders	Collinsella	Collinsella aerofaciens	ASV_6	ASV_6
d91b5c77b23b27230a16c7dc4325f4cd	Sample130	0.501	S18	-2	Non-responders	Roseburia	Roseburia intestinalis	ASV_10	ASV_10
38b7580c13cf081c9f279006c2dc70b9	Sample130	0.0697	S18	-2	Non-responders	Bifidobacterium	Bifidobacterium longum	ASV_4	ASV_4
5859c644498bf396619fcca4ed014b8d	Sample130	0	S18	-2	Non-responders	Bacteroides	Bacteroides xylanisolvens	ASV_8	ASV_8
2ee585c245a593473acb21bdf1d7a460	Sample130	0.0784	S18	-2	Non-responders	Anaerostipes	Anaerostipes hadrus	ASV_7	ASV_7
0ae2ea78213ca741ded6f9b30042d4b1	Sample130	0	S18	-2	Non-responders	Anaerostipes	Anaerostipes hadrus	ASV_3	ASV_3
73095392f7c7ecdff313b8558644334c	Sample130	0	S18	-2	Non-responders	Anaerostipes	Anaerostipes hadrus	ASV_5	ASV_5
3f3a0eaeea9c0690b6ede1b17b4fd8ce	Sample175	0.0678	S19	-2	Non-responders	Bifidobacterium	Bifidobacterium adolescentis	ASV_1	ASV_1
31c7bc067538dcf7916e8b7cbefa44e5	Sample175	0.1795	S19	-2	Non-responders	Anaerostipes	Anaerostipes hadrus	ASV_2	ASV_2
ce0837f50ab0a7abc73bddc82e8b55e6	Sample175	0.0857	S19	-2	Non-responders	Bacteroides	Bacteroides xylanisolvens	ASV_9	ASV_9
15e05255b2aa8ee3524ca61eb207bb18	Sample175	0.8016	S19	-2	Responders	Collinsella	Collinsella aerofaciens	ASV_6	ASV_6
d91b5c77b23b27230a16c7dc4325f4cd	Sample175	0.1157	S19	-2	Responders	Roseburia	Roseburia intestinalis	ASV_10	ASV_10
38b7580c13cf081c9f279006c2dc70b9	Sample175	0.2951	S19	-2	Non-responders	Bifidobacterium	Bifidobacterium longum	ASV_4	ASV_4
5859c644498bf396619fcca4ed014b8d	Sample175	0	S19	-2	Non-responders	Bacteroides	Bacteroides xylanisolvens	ASV_8	ASV_8
2ee585c245a593473acb21bdf1d7a460	Sample175	0	S19	-2	Non-responders	Anaerostipes	Anaerostipes hadrus	ASV_7	ASV_7
0ae2ea78213ca741ded6f9b30042d4b1	Sample175	0	S19	-2	Non-responders	Anaerostipes	Anaerostipes hadrus	ASV_3	ASV_3
73095392f7c7ecdff313b8558644334c	Sample175	0	S19	-2	Non-responders	Anaerostipes	Anaerostipes hadrus	ASV_5	ASV_5
3f3a0eaeea9c0690b6ede1b17b4fd8ce	Sample196	2.0566	S2	-2	Responders	Bifidobacterium	Bifidobacterium adolescentis	ASV_1	ASV_1
31c7bc067538dcf7916e8b7cbefa44e5	Sample196	0.2558	S2	-2	Non-responders	Anaerostipes	Anaerostipes hadrus	ASV_2	ASV_2
ce0837f50ab0a7abc73bddc82e8b55e6	Sample196	0.2034	S2	-2	Non-responders	Bacteroides	Bacteroides xylanisolvens	ASV_9	ASV_9
15e05255b2aa8ee3524ca61eb207bb18	Sample196	0	S2	-2	Non-responders	Collinsella	Collinsella aerofaciens	ASV_6	ASV_6
d91b5c77b23b27230a16c7dc4325f4cd	Sample196	0	S2	-2	Non-responders	Roseburia	Roseburia intestinalis	ASV_10	ASV_10
38b7580c13cf081c9f279006c2dc70b9	Sample196	0.5598	S2	-2	Responders	Bifidobacterium	Bifidobacterium longum	ASV_4	ASV_4
5859c644498bf396619fcca4ed014b8d	Sample196	0.1181	S2	-2	Non-responders	Bacteroides	Bacteroides xylanisolvens	ASV_8	ASV_8
2ee585c245a593473acb21bdf1d7a460	Sample196	0.0492	S2	-2	Non-responders	Anaerostipes	Anaerostipes hadrus	ASV_7	ASV_7
0ae2ea78213ca741ded6f9b30042d4b1	Sample196	0	S2	-2	Non-responders	Anaerostipes	Anaerostipes hadrus	ASV_3	ASV_3
73095392f7c7ecdff313b8558644334c	Sample196	0	S2	-2	Non-responders	Anaerostipes	Anaerostipes hadrus	ASV_5	ASV_5
3f3a0eaeea9c0690b6ede1b17b4fd8ce	Sample255	0	S21	-2	NA	Bifidobacterium	Bifidobacterium adolescentis	ASV_1	ASV_1
31c7bc067538dcf7916e8b7cbefa44e5	Sample255	1.4314	S21	-2	NA	Anaerostipes	Anaerostipes hadrus	ASV_2	ASV_2
ce0837f50ab0a7abc73bddc82e8b55e6	Sample255	0.5608	S21	-2	NA	Bacteroides	Bacteroides xylanisolvens	ASV_9	ASV_9
15e05255b2aa8ee3524ca61eb207bb18	Sample255	1.3051	S21	-2	NA	Collinsella	Collinsella aerofaciens	ASV_6	ASV_6
d91b5c77b23b27230a16c7dc4325f4cd	Sample255	0	S21	-2	NA	Roseburia	Roseburia intestinalis	ASV_10	ASV_10
38b7580c13cf081c9f279006c2dc70b9	Sample255	0.0118	S21	-2	NA	Bifidobacterium	Bifidobacterium longum	ASV_4	ASV_4
5859c644498bf396619fcca4ed014b8d	Sample255	0.288	S21	-2	NA	Bacteroides	Bacteroides xylanisolvens	ASV_8	ASV_8
2ee585c245a593473acb21bdf1d7a460	Sample255	0.1111	S21	-2	NA	Anaerostipes	Anaerostipes hadrus	ASV_7	ASV_7
0ae2ea78213ca741ded6f9b30042d4b1	Sample255	0	S21	-2	NA	Anaerostipes	Anaerostipes hadrus	ASV_3	ASV_3
73095392f7c7ecdff313b8558644334c	Sample255	0	S21	-2	NA	Anaerostipes	Anaerostipes hadrus	ASV_5	ASV_5
3f3a0eaeea9c0690b6ede1b17b4fd8ce	Sample187	0	S3	-2	Non-responders	Bifidobacterium	Bifidobacterium adolescentis	ASV_1	ASV_1
31c7bc067538dcf7916e8b7cbefa44e5	Sample187	0.1492	S3	-2	Responders	Anaerostipes	Anaerostipes hadrus	ASV_2	ASV_2
ce0837f50ab0a7abc73bddc82e8b55e6	Sample187	0.8339	S3	-2	Non-responders	Bacteroides	Bacteroides xylanisolvens	ASV_9	ASV_9
15e05255b2aa8ee3524ca61eb207bb18	Sample187	0.2019	S3	-2	Non-responders	Collinsella	Collinsella aerofaciens	ASV_6	ASV_6
d91b5c77b23b27230a16c7dc4325f4cd	Sample187	0	S3	-2	Non-responders	Roseburia	Roseburia intestinalis	ASV_10	ASV_10
38b7580c13cf081c9f279006c2dc70b9	Sample187	0	S3	-2	Responders	Bifidobacterium	Bifidobacterium longum	ASV_4	ASV_4
5859c644498bf396619fcca4ed014b8d	Sample187	0.2107	S3	-2	Non-responders	Bacteroides	Bacteroides xylanisolvens	ASV_8	ASV_8
2ee585c245a593473acb21bdf1d7a460	Sample187	0	S3	-2	Responders	Anaerostipes	Anaerostipes hadrus	ASV_7	ASV_7
0ae2ea78213ca741ded6f9b30042d4b1	Sample187	0	S3	-2	Responders	Anaerostipes	Anaerostipes hadrus	ASV_3	ASV_3
73095392f7c7ecdff313b8558644334c	Sample187	0	S3	-2	Responders	Anaerostipes	Anaerostipes hadrus	ASV_5	ASV_5
3f3a0eaeea9c0690b6ede1b17b4fd8ce	Sample203	0.5841	S5	-2	Non-responders	Bifidobacterium	Bifidobacterium adolescentis	ASV_1	ASV_1
31c7bc067538dcf7916e8b7cbefa44e5	Sample203	0.1085	S5	-2	Non-responders	Anaerostipes	Anaerostipes hadrus	ASV_2	ASV_2
ce0837f50ab0a7abc73bddc82e8b55e6	Sample203	0	S5	-2	Responders	Bacteroides	Bacteroides xylanisolvens	ASV_9	ASV_9
15e05255b2aa8ee3524ca61eb207bb18	Sample203	0.9097	S5	-2	Non-responders	Collinsella	Collinsella aerofaciens	ASV_6	ASV_6
d91b5c77b23b27230a16c7dc4325f4cd	Sample203	0	S5	-2	Non-responders	Roseburia	Roseburia intestinalis	ASV_10	ASV_10
38b7580c13cf081c9f279006c2dc70b9	Sample203	0.0681	S5	-2	Responders	Bifidobacterium	Bifidobacterium longum	ASV_4	ASV_4
5859c644498bf396619fcca4ed014b8d	Sample203	0	S5	-2	Responders	Bacteroides	Bacteroides xylanisolvens	ASV_8	ASV_8
2ee585c245a593473acb21bdf1d7a460	Sample203	0.0589	S5	-2	Non-responders	Anaerostipes	Anaerostipes hadrus	ASV_7	ASV_7
0ae2ea78213ca741ded6f9b30042d4b1	Sample203	0	S5	-2	Non-responders	Anaerostipes	Anaerostipes hadrus	ASV_3	ASV_3
73095392f7c7ecdff313b8558644334c	Sample203	0	S5	-2	Non-responders	Anaerostipes	Anaerostipes hadrus	ASV_5	ASV_5
3f3a0eaeea9c0690b6ede1b17b4fd8ce	Sample171	0.0928	S7	-2	Non-responders	Bifidobacterium	Bifidobacterium adolescentis	ASV_1	ASV_1
31c7bc067538dcf7916e8b7cbefa44e5	Sample171	0.2137	S7	-2	Responders	Anaerostipes	Anaerostipes hadrus	ASV_2	ASV_2
ce0837f50ab0a7abc73bddc82e8b55e6	Sample171	0.1434	S7	-2	Responders	Bacteroides	Bacteroides xylanisolvens	ASV_9	ASV_9
15e05255b2aa8ee3524ca61eb207bb18	Sample171	0.1293	S7	-2	Non-responders	Collinsella	Collinsella aerofaciens	ASV_6	ASV_6
d91b5c77b23b27230a16c7dc4325f4cd	Sample171	0.2474	S7	-2	Non-responders	Roseburia	Roseburia intestinalis	ASV_10	ASV_10
38b7580c13cf081c9f279006c2dc70b9	Sample171	0.1631	S7	-2	Non-responders	Bifidobacterium	Bifidobacterium longum	ASV_4	ASV_4
5859c644498bf396619fcca4ed014b8d	Sample171	0	S7	-2	Non-responders	Bacteroides	Bacteroides xylanisolvens	ASV_8	ASV_8
2ee585c245a593473acb21bdf1d7a460	Sample171	0.045	S7	-2	Non-responders	Anaerostipes	Anaerostipes hadrus	ASV_7	ASV_7
0ae2ea78213ca741ded6f9b30042d4b1	Sample171	0.0309	S7	-2	Responders	Anaerostipes	Anaerostipes hadrus	ASV_3	ASV_3
73095392f7c7ecdff313b8558644334c	Sample171	0.0281	S7	-2	Non-responders	Anaerostipes	Anaerostipes hadrus	ASV_5	ASV_5
3f3a0eaeea9c0690b6ede1b17b4fd8ce	Sample216	2.6419	S8	-2	Responders	Bifidobacterium	Bifidobacterium adolescentis	ASV_1	ASV_1
31c7bc067538dcf7916e8b7cbefa44e5	Sample216	1.4686	S8	-2	Responders	Anaerostipes	Anaerostipes hadrus	ASV_2	ASV_2
ce0837f50ab0a7abc73bddc82e8b55e6	Sample216	0.098	S8	-2	Non-responders	Bacteroides	Bacteroides xylanisolvens	ASV_9	ASV_9
15e05255b2aa8ee3524ca61eb207bb18	Sample216	0	S8	-2	Non-responders	Collinsella	Collinsella aerofaciens	ASV_6	ASV_6
d91b5c77b23b27230a16c7dc4325f4cd	Sample216	0.6349	S8	-2	Non-responders	Roseburia	Roseburia intestinalis	ASV_10	ASV_10
38b7580c13cf081c9f279006c2dc70b9	Sample216	0.206	S8	-2	Responders	Bifidobacterium	Bifidobacterium longum	ASV_4	ASV_4
5859c644498bf396619fcca4ed014b8d	Sample216	0	S8	-2	Non-responders	Bacteroides	Bacteroides xylanisolvens	ASV_8	ASV_8
2ee585c245a593473acb21bdf1d7a460	Sample216	0.2145	S8	-2	Responders	Anaerostipes	Anaerostipes hadrus	ASV_7	ASV_7
0ae2ea78213ca741ded6f9b30042d4b1	Sample216	0	S8	-2	Non-responders	Anaerostipes	Anaerostipes hadrus	ASV_3	ASV_3
73095392f7c7ecdff313b8558644334c	Sample216	0	S8	-2	Non-responders	Anaerostipes	Anaerostipes hadrus	ASV_5	ASV_5
3f3a0eaeea9c0690b6ede1b17b4fd8ce	Sample208	0	S9	-2	Non-responders	Bifidobacterium	Bifidobacterium adolescentis	ASV_1	ASV_1
31c7bc067538dcf7916e8b7cbefa44e5	Sample208	0.7116	S9	-2	Responders	Anaerostipes	Anaerostipes hadrus	ASV_2	ASV_2
ce0837f50ab0a7abc73bddc82e8b55e6	Sample208	7.7721	S9	-2	Non-responders	Bacteroides	Bacteroides xylanisolvens	ASV_9	ASV_9
15e05255b2aa8ee3524ca61eb207bb18	Sample208	0.1718	S9	-2	Non-responders	Collinsella	Collinsella aerofaciens	ASV_6	ASV_6
d91b5c77b23b27230a16c7dc4325f4cd	Sample208	2.4844	S9	-2	Responders	Roseburia	Roseburia intestinalis	ASV_10	ASV_10
38b7580c13cf081c9f279006c2dc70b9	Sample208	0.0736	S9	-2	Non-responders	Bifidobacterium	Bifidobacterium longum	ASV_4	ASV_4
5859c644498bf396619fcca4ed014b8d	Sample208	1.7789	S9	-2	Non-responders	Bacteroides	Bacteroides xylanisolvens	ASV_8	ASV_8
2ee585c245a593473acb21bdf1d7a460	Sample208	0	S9	-2	Responders	Anaerostipes	Anaerostipes hadrus	ASV_7	ASV_7
0ae2ea78213ca741ded6f9b30042d4b1	Sample208	0	S9	-2	Non-responders	Anaerostipes	Anaerostipes hadrus	ASV_3	ASV_3
73095392f7c7ecdff313b8558644334c	Sample208	0	S9	-2	Non-responders	Anaerostipes	Anaerostipes hadrus	ASV_5	ASV_5
3f3a0eaeea9c0690b6ede1b17b4fd8ce	Sample261	0.4026	S20	-3	Non-responders	Bifidobacterium	Bifidobacterium adolescentis	ASV_1	ASV_1
31c7bc067538dcf7916e8b7cbefa44e5	Sample261	0.8099	S20	-3	Responders	Anaerostipes	Anaerostipes hadrus	ASV_2	ASV_2
ce0837f50ab0a7abc73bddc82e8b55e6	Sample261	0.2511	S20	-3	Non-responders	Bacteroides	Bacteroides xylanisolvens	ASV_9	ASV_9
15e05255b2aa8ee3524ca61eb207bb18	Sample261	0	S20	-3	Responders	Collinsella	Collinsella aerofaciens	ASV_6	ASV_6
d91b5c77b23b27230a16c7dc4325f4cd	Sample261	0	S20	-3	Non-responders	Roseburia	Roseburia intestinalis	ASV_10	ASV_10
38b7580c13cf081c9f279006c2dc70b9	Sample261	0.1145	S20	-3	Non-responders	Bifidobacterium	Bifidobacterium longum	ASV_4	ASV_4
5859c644498bf396619fcca4ed014b8d	Sample261	0	S20	-3	Non-responders	Bacteroides	Bacteroides xylanisolvens	ASV_8	ASV_8
2ee585c245a593473acb21bdf1d7a460	Sample261	0.0162	S20	-3	Non-responders	Anaerostipes	Anaerostipes hadrus	ASV_7	ASV_7
0ae2ea78213ca741ded6f9b30042d4b1	Sample261	0	S20	-3	Non-responders	Anaerostipes	Anaerostipes hadrus	ASV_3	ASV_3
73095392f7c7ecdff313b8558644334c	Sample261	0	S20	-3	Non-responders	Anaerostipes	Anaerostipes hadrus	ASV_5	ASV_5
3f3a0eaeea9c0690b6ede1b17b4fd8ce	Sample254	0	S21	-3	NA	Bifidobacterium	Bifidobacterium adolescentis	ASV_1	ASV_1
31c7bc067538dcf7916e8b7cbefa44e5	Sample254	1.129	S21	-3	NA	Anaerostipes	Anaerostipes hadrus	ASV_2	ASV_2
ce0837f50ab0a7abc73bddc82e8b55e6	Sample254	1.8846	S21	-3	NA	Bacteroides	Bacteroides xylanisolvens	ASV_9	ASV_9
15e05255b2aa8ee3524ca61eb207bb18	Sample254	0.9067	S21	-3	NA	Collinsella	Collinsella aerofaciens	ASV_6	ASV_6
d91b5c77b23b27230a16c7dc4325f4cd	Sample254	0	S21	-3	NA	Roseburia	Roseburia intestinalis	ASV_10	ASV_10
38b7580c13cf081c9f279006c2dc70b9	Sample254	0	S21	-3	NA	Bifidobacterium	Bifidobacterium longum	ASV_4	ASV_4
5859c644498bf396619fcca4ed014b8d	Sample254	0.8356	S21	-3	NA	Bacteroides	Bacteroides xylanisolvens	ASV_8	ASV_8
2ee585c245a593473acb21bdf1d7a460	Sample254	0	S21	-3	NA	Anaerostipes	Anaerostipes hadrus	ASV_7	ASV_7
0ae2ea78213ca741ded6f9b30042d4b1	Sample254	0	S21	-3	NA	Anaerostipes	Anaerostipes hadrus	ASV_3	ASV_3
73095392f7c7ecdff313b8558644334c	Sample254	0	S21	-3	NA	Anaerostipes	Anaerostipes hadrus	ASV_5	ASV_5
3f3a0eaeea9c0690b6ede1b17b4fd8ce	Sample164	0.6585	S1	-4	Responders	Bifidobacterium	Bifidobacterium adolescentis	ASV_1	ASV_1
31c7bc067538dcf7916e8b7cbefa44e5	Sample164	0.3402	S1	-4	Responders	Anaerostipes	Anaerostipes hadrus	ASV_2	ASV_2
ce0837f50ab0a7abc73bddc82e8b55e6	Sample164	0.4366	S1	-4	Non-responders	Bacteroides	Bacteroides xylanisolvens	ASV_9	ASV_9
15e05255b2aa8ee3524ca61eb207bb18	Sample164	0.2474	S1	-4	Responders	Collinsella	Collinsella aerofaciens	ASV_6	ASV_6
d91b5c77b23b27230a16c7dc4325f4cd	Sample164	1.83	S1	-4	Non-responders	Roseburia	Roseburia intestinalis	ASV_10	ASV_10
38b7580c13cf081c9f279006c2dc70b9	Sample164	0.0582	S1	-4	Responders	Bifidobacterium	Bifidobacterium longum	ASV_4	ASV_4
5859c644498bf396619fcca4ed014b8d	Sample164	0	S1	-4	Non-responders	Bacteroides	Bacteroides xylanisolvens	ASV_8	ASV_8
2ee585c245a593473acb21bdf1d7a460	Sample164	0	S1	-4	Non-responders	Anaerostipes	Anaerostipes hadrus	ASV_7	ASV_7
0ae2ea78213ca741ded6f9b30042d4b1	Sample164	0.1528	S1	-4	Responders	Anaerostipes	Anaerostipes hadrus	ASV_3	ASV_3
73095392f7c7ecdff313b8558644334c	Sample164	0	S1	-4	Non-responders	Anaerostipes	Anaerostipes hadrus	ASV_5	ASV_5
3f3a0eaeea9c0690b6ede1b17b4fd8ce	Sample223	0	S10	-4	Non-responders	Bifidobacterium	Bifidobacterium adolescentis	ASV_1	ASV_1
31c7bc067538dcf7916e8b7cbefa44e5	Sample223	0.0918	S10	-4	Non-responders	Anaerostipes	Anaerostipes hadrus	ASV_2	ASV_2
ce0837f50ab0a7abc73bddc82e8b55e6	Sample223	0.0507	S10	-4	Non-responders	Bacteroides	Bacteroides xylanisolvens	ASV_9	ASV_9
15e05255b2aa8ee3524ca61eb207bb18	Sample223	0.4263	S10	-4	Non-responders	Collinsella	Collinsella aerofaciens	ASV_6	ASV_6
d91b5c77b23b27230a16c7dc4325f4cd	Sample223	0.4828	S10	-4	Responders	Roseburia	Roseburia intestinalis	ASV_10	ASV_10
38b7580c13cf081c9f279006c2dc70b9	Sample223	0	S10	-4	Non-responders	Bifidobacterium	Bifidobacterium longum	ASV_4	ASV_4
5859c644498bf396619fcca4ed014b8d	Sample223	0	S10	-4	Non-responders	Bacteroides	Bacteroides xylanisolvens	ASV_8	ASV_8
2ee585c245a593473acb21bdf1d7a460	Sample223	0.1612	S10	-4	Non-responders	Anaerostipes	Anaerostipes hadrus	ASV_7	ASV_7
0ae2ea78213ca741ded6f9b30042d4b1	Sample223	0.0077	S10	-4	Non-responders	Anaerostipes	Anaerostipes hadrus	ASV_3	ASV_3
73095392f7c7ecdff313b8558644334c	Sample223	0.0488	S10	-4	Non-responders	Anaerostipes	Anaerostipes hadrus	ASV_5	ASV_5
3f3a0eaeea9c0690b6ede1b17b4fd8ce	Sample227	0.109	S11	-4	Non-responders	Bifidobacterium	Bifidobacterium adolescentis	ASV_1	ASV_1
31c7bc067538dcf7916e8b7cbefa44e5	Sample227	0.3885	S11	-4	Responders	Anaerostipes	Anaerostipes hadrus	ASV_2	ASV_2
ce0837f50ab0a7abc73bddc82e8b55e6	Sample227	0.0374	S11	-4	Non-responders	Bacteroides	Bacteroides xylanisolvens	ASV_9	ASV_9
15e05255b2aa8ee3524ca61eb207bb18	Sample227	0	S11	-4	Non-responders	Collinsella	Collinsella aerofaciens	ASV_6	ASV_6
d91b5c77b23b27230a16c7dc4325f4cd	Sample227	0.0416	S11	-4	Non-responders	Roseburia	Roseburia intestinalis	ASV_10	ASV_10
38b7580c13cf081c9f279006c2dc70b9	Sample227	0	S11	-4	Non-responders	Bifidobacterium	Bifidobacterium longum	ASV_4	ASV_4
5859c644498bf396619fcca4ed014b8d	Sample227	0	S11	-4	Non-responders	Bacteroides	Bacteroides xylanisolvens	ASV_8	ASV_8
2ee585c245a593473acb21bdf1d7a460	Sample227	0.0175	S11	-4	Non-responders	Anaerostipes	Anaerostipes hadrus	ASV_7	ASV_7
0ae2ea78213ca741ded6f9b30042d4b1	Sample227	0	S11	-4	Responders	Anaerostipes	Anaerostipes hadrus	ASV_3	ASV_3
73095392f7c7ecdff313b8558644334c	Sample227	0	S11	-4	Responders	Anaerostipes	Anaerostipes hadrus	ASV_5	ASV_5
3f3a0eaeea9c0690b6ede1b17b4fd8ce	Sample220	0.0042	S12	-4	Responders	Bifidobacterium	Bifidobacterium adolescentis	ASV_1	ASV_1
31c7bc067538dcf7916e8b7cbefa44e5	Sample220	0.3572	S12	-4	Responders	Anaerostipes	Anaerostipes hadrus	ASV_2	ASV_2
ce0837f50ab0a7abc73bddc82e8b55e6	Sample220	0.0149	S12	-4	Non-responders	Bacteroides	Bacteroides xylanisolvens	ASV_9	ASV_9
15e05255b2aa8ee3524ca61eb207bb18	Sample220	0.0107	S12	-4	Non-responders	Collinsella	Collinsella aerofaciens	ASV_6	ASV_6
d91b5c77b23b27230a16c7dc4325f4cd	Sample220	0.0446	S12	-4	Non-responders	Roseburia	Roseburia intestinalis	ASV_10	ASV_10
38b7580c13cf081c9f279006c2dc70b9	Sample220	0	S12	-4	Non-responders	Bifidobacterium	Bifidobacterium longum	ASV_4	ASV_4
5859c644498bf396619fcca4ed014b8d	Sample220	0	S12	-4	Responders	Bacteroides	Bacteroides xylanisolvens	ASV_8	ASV_8
2ee585c245a593473acb21bdf1d7a460	Sample220	0.0012	S12	-4	Responders	Anaerostipes	Anaerostipes hadrus	ASV_7	ASV_7
0ae2ea78213ca741ded6f9b30042d4b1	Sample220	0.1629	S12	-4	Responders	Anaerostipes	Anaerostipes hadrus	ASV_3	ASV_3
73095392f7c7ecdff313b8558644334c	Sample220	0.1991	S12	-4	Responders	Anaerostipes	Anaerostipes hadrus	ASV_5	ASV_5
3f3a0eaeea9c0690b6ede1b17b4fd8ce	Sample233	0.027	S13	-4	Responders	Bifidobacterium	Bifidobacterium adolescentis	ASV_1	ASV_1
31c7bc067538dcf7916e8b7cbefa44e5	Sample233	0.0326	S13	-4	Non-responders	Anaerostipes	Anaerostipes hadrus	ASV_2	ASV_2
ce0837f50ab0a7abc73bddc82e8b55e6	Sample233	0.0834	S13	-4	Responders	Bacteroides	Bacteroides xylanisolvens	ASV_9	ASV_9
15e05255b2aa8ee3524ca61eb207bb18	Sample233	0.1446	S13	-4	Non-responders	Collinsella	Collinsella aerofaciens	ASV_6	ASV_6
d91b5c77b23b27230a16c7dc4325f4cd	Sample233	0.3519	S13	-4	Responders	Roseburia	Roseburia intestinalis	ASV_10	ASV_10
38b7580c13cf081c9f279006c2dc70b9	Sample233	0	S13	-4	Non-responders	Bifidobacterium	Bifidobacterium longum	ASV_4	ASV_4
5859c644498bf396619fcca4ed014b8d	Sample233	0.0826	S13	-4	Responders	Bacteroides	Bacteroides xylanisolvens	ASV_8	ASV_8
2ee585c245a593473acb21bdf1d7a460	Sample233	0.0421	S13	-4	Non-responders	Anaerostipes	Anaerostipes hadrus	ASV_7	ASV_7
0ae2ea78213ca741ded6f9b30042d4b1	Sample233	0	S13	-4	Non-responders	Anaerostipes	Anaerostipes hadrus	ASV_3	ASV_3
73095392f7c7ecdff313b8558644334c	Sample233	0	S13	-4	Non-responders	Anaerostipes	Anaerostipes hadrus	ASV_5	ASV_5
3f3a0eaeea9c0690b6ede1b17b4fd8ce	Sample237	0.0928	S14	-4	Responders	Bifidobacterium	Bifidobacterium adolescentis	ASV_1	ASV_1
31c7bc067538dcf7916e8b7cbefa44e5	Sample237	0.3116	S14	-4	Non-responders	Anaerostipes	Anaerostipes hadrus	ASV_2	ASV_2
ce0837f50ab0a7abc73bddc82e8b55e6	Sample237	1.419	S14	-4	Non-responders	Bacteroides	Bacteroides xylanisolvens	ASV_9	ASV_9
15e05255b2aa8ee3524ca61eb207bb18	Sample237	0.1565	S14	-4	Non-responders	Collinsella	Collinsella aerofaciens	ASV_6	ASV_6
d91b5c77b23b27230a16c7dc4325f4cd	Sample237	0	S14	-4	Non-responders	Roseburia	Roseburia intestinalis	ASV_10	ASV_10
38b7580c13cf081c9f279006c2dc70b9	Sample237	0	S14	-4	Non-responders	Bifidobacterium	Bifidobacterium longum	ASV_4	ASV_4
5859c644498bf396619fcca4ed014b8d	Sample237	0	S14	-4	Responders	Bacteroides	Bacteroides xylanisolvens	ASV_8	ASV_8
2ee585c245a593473acb21bdf1d7a460	Sample237	0.1319	S14	-4	Non-responders	Anaerostipes	Anaerostipes hadrus	ASV_7	ASV_7
0ae2ea78213ca741ded6f9b30042d4b1	Sample237	0.0072	S14	-4	Responders	Anaerostipes	Anaerostipes hadrus	ASV_3	ASV_3
73095392f7c7ecdff313b8558644334c	Sample237	0.05	S14	-4	Responders	Anaerostipes	Anaerostipes hadrus	ASV_5	ASV_5
3f3a0eaeea9c0690b6ede1b17b4fd8ce	Sample231	1.3035	S15	-4	Responders	Bifidobacterium	Bifidobacterium adolescentis	ASV_1	ASV_1
31c7bc067538dcf7916e8b7cbefa44e5	Sample231	0.4403	S15	-4	Non-responders	Anaerostipes	Anaerostipes hadrus	ASV_2	ASV_2
ce0837f50ab0a7abc73bddc82e8b55e6	Sample231	1.2977	S15	-4	Responders	Bacteroides	Bacteroides xylanisolvens	ASV_9	ASV_9
15e05255b2aa8ee3524ca61eb207bb18	Sample231	0.0038	S15	-4	Non-responders	Collinsella	Collinsella aerofaciens	ASV_6	ASV_6
d91b5c77b23b27230a16c7dc4325f4cd	Sample231	2.0196	S15	-4	Non-responders	Roseburia	Roseburia intestinalis	ASV_10	ASV_10
38b7580c13cf081c9f279006c2dc70b9	Sample231	0.2326	S15	-4	Non-responders	Bifidobacterium	Bifidobacterium longum	ASV_4	ASV_4
5859c644498bf396619fcca4ed014b8d	Sample231	0	S15	-4	Non-responders	Bacteroides	Bacteroides xylanisolvens	ASV_8	ASV_8
2ee585c245a593473acb21bdf1d7a460	Sample231	0.1394	S15	-4	Non-responders	Anaerostipes	Anaerostipes hadrus	ASV_7	ASV_7
0ae2ea78213ca741ded6f9b30042d4b1	Sample231	0.0644	S15	-4	Responders	Anaerostipes	Anaerostipes hadrus	ASV_3	ASV_3
73095392f7c7ecdff313b8558644334c	Sample231	0.125	S15	-4	Responders	Anaerostipes	Anaerostipes hadrus	ASV_5	ASV_5
3f3a0eaeea9c0690b6ede1b17b4fd8ce	Sample245	0.8484	S16	-4	Responders	Bifidobacterium	Bifidobacterium adolescentis	ASV_1	ASV_1
31c7bc067538dcf7916e8b7cbefa44e5	Sample245	0.7194	S16	-4	Non-responders	Anaerostipes	Anaerostipes hadrus	ASV_2	ASV_2
ce0837f50ab0a7abc73bddc82e8b55e6	Sample245	0.0702	S16	-4	Non-responders	Bacteroides	Bacteroides xylanisolvens	ASV_9	ASV_9
15e05255b2aa8ee3524ca61eb207bb18	Sample245	1.8986	S16	-4	Responders	Collinsella	Collinsella aerofaciens	ASV_6	ASV_6
d91b5c77b23b27230a16c7dc4325f4cd	Sample245	0.7093	S16	-4	Non-responders	Roseburia	Roseburia intestinalis	ASV_10	ASV_10
38b7580c13cf081c9f279006c2dc70b9	Sample245	0.5251	S16	-4	Responders	Bifidobacterium	Bifidobacterium longum	ASV_4	ASV_4
5859c644498bf396619fcca4ed014b8d	Sample245	0	S16	-4	Non-responders	Bacteroides	Bacteroides xylanisolvens	ASV_8	ASV_8
2ee585c245a593473acb21bdf1d7a460	Sample245	0.2043	S16	-4	Responders	Anaerostipes	Anaerostipes hadrus	ASV_7	ASV_7
0ae2ea78213ca741ded6f9b30042d4b1	Sample245	0.114	S16	-4	Non-responders	Anaerostipes	Anaerostipes hadrus	ASV_3	ASV_3
73095392f7c7ecdff313b8558644334c	Sample245	0.0075	S16	-4	Responders	Anaerostipes	Anaerostipes hadrus	ASV_5	ASV_5
3f3a0eaeea9c0690b6ede1b17b4fd8ce	Sample242	2.5553	S18	-4	Non-responders	Bifidobacterium	Bifidobacterium adolescentis	ASV_1	ASV_1
31c7bc067538dcf7916e8b7cbefa44e5	Sample242	0.3467	S18	-4	Responders	Anaerostipes	Anaerostipes hadrus	ASV_2	ASV_2
ce0837f50ab0a7abc73bddc82e8b55e6	Sample242	0.1489	S18	-4	Non-responders	Bacteroides	Bacteroides xylanisolvens	ASV_9	ASV_9
15e05255b2aa8ee3524ca61eb207bb18	Sample242	1.3723	S18	-4	Non-responders	Collinsella	Collinsella aerofaciens	ASV_6	ASV_6
d91b5c77b23b27230a16c7dc4325f4cd	Sample242	0.3157	S18	-4	Non-responders	Roseburia	Roseburia intestinalis	ASV_10	ASV_10
38b7580c13cf081c9f279006c2dc70b9	Sample242	0.8315	S18	-4	Non-responders	Bifidobacterium	Bifidobacterium longum	ASV_4	ASV_4
5859c644498bf396619fcca4ed014b8d	Sample242	0	S18	-4	Non-responders	Bacteroides	Bacteroides xylanisolvens	ASV_8	ASV_8
2ee585c245a593473acb21bdf1d7a460	Sample242	0.5682	S18	-4	Non-responders	Anaerostipes	Anaerostipes hadrus	ASV_7	ASV_7
0ae2ea78213ca741ded6f9b30042d4b1	Sample242	0.0083	S18	-4	Non-responders	Anaerostipes	Anaerostipes hadrus	ASV_3	ASV_3
73095392f7c7ecdff313b8558644334c	Sample242	0.131	S18	-4	Non-responders	Anaerostipes	Anaerostipes hadrus	ASV_5	ASV_5
3f3a0eaeea9c0690b6ede1b17b4fd8ce	Sample174	0	S19	-4	Non-responders	Bifidobacterium	Bifidobacterium adolescentis	ASV_1	ASV_1
31c7bc067538dcf7916e8b7cbefa44e5	Sample174	0.2682	S19	-4	Non-responders	Anaerostipes	Anaerostipes hadrus	ASV_2	ASV_2
ce0837f50ab0a7abc73bddc82e8b55e6	Sample174	0.1431	S19	-4	Non-responders	Bacteroides	Bacteroides xylanisolvens	ASV_9	ASV_9
15e05255b2aa8ee3524ca61eb207bb18	Sample174	0.8047	S19	-4	Responders	Collinsella	Collinsella aerofaciens	ASV_6	ASV_6
d91b5c77b23b27230a16c7dc4325f4cd	Sample174	0.0775	S19	-4	Responders	Roseburia	Roseburia intestinalis	ASV_10	ASV_10
38b7580c13cf081c9f279006c2dc70b9	Sample174	0.5484	S19	-4	Non-responders	Bifidobacterium	Bifidobacterium longum	ASV_4	ASV_4
5859c644498bf396619fcca4ed014b8d	Sample174	0	S19	-4	Non-responders	Bacteroides	Bacteroides xylanisolvens	ASV_8	ASV_8
2ee585c245a593473acb21bdf1d7a460	Sample174	0	S19	-4	Non-responders	Anaerostipes	Anaerostipes hadrus	ASV_7	ASV_7
0ae2ea78213ca741ded6f9b30042d4b1	Sample174	0	S19	-4	Non-responders	Anaerostipes	Anaerostipes hadrus	ASV_3	ASV_3
73095392f7c7ecdff313b8558644334c	Sample174	0	S19	-4	Non-responders	Anaerostipes	Anaerostipes hadrus	ASV_5	ASV_5
3f3a0eaeea9c0690b6ede1b17b4fd8ce	Sample195	3.0759	S2	-4	Responders	Bifidobacterium	Bifidobacterium adolescentis	ASV_1	ASV_1
31c7bc067538dcf7916e8b7cbefa44e5	Sample195	0.1073	S2	-4	Non-responders	Anaerostipes	Anaerostipes hadrus	ASV_2	ASV_2
ce0837f50ab0a7abc73bddc82e8b55e6	Sample195	0.0817	S2	-4	Non-responders	Bacteroides	Bacteroides xylanisolvens	ASV_9	ASV_9
15e05255b2aa8ee3524ca61eb207bb18	Sample195	0	S2	-4	Non-responders	Collinsella	Collinsella aerofaciens	ASV_6	ASV_6
d91b5c77b23b27230a16c7dc4325f4cd	Sample195	0	S2	-4	Non-responders	Roseburia	Roseburia intestinalis	ASV_10	ASV_10
38b7580c13cf081c9f279006c2dc70b9	Sample195	0.5989	S2	-4	Responders	Bifidobacterium	Bifidobacterium longum	ASV_4	ASV_4
5859c644498bf396619fcca4ed014b8d	Sample195	0.0464	S2	-4	Non-responders	Bacteroides	Bacteroides xylanisolvens	ASV_8	ASV_8
2ee585c245a593473acb21bdf1d7a460	Sample195	0	S2	-4	Non-responders	Anaerostipes	Anaerostipes hadrus	ASV_7	ASV_7
0ae2ea78213ca741ded6f9b30042d4b1	Sample195	0	S2	-4	Non-responders	Anaerostipes	Anaerostipes hadrus	ASV_3	ASV_3
73095392f7c7ecdff313b8558644334c	Sample195	0	S2	-4	Non-responders	Anaerostipes	Anaerostipes hadrus	ASV_5	ASV_5
3f3a0eaeea9c0690b6ede1b17b4fd8ce	Sample186	0	S3	-4	Non-responders	Bifidobacterium	Bifidobacterium adolescentis	ASV_1	ASV_1
31c7bc067538dcf7916e8b7cbefa44e5	Sample186	0.1173	S3	-4	Responders	Anaerostipes	Anaerostipes hadrus	ASV_2	ASV_2
ce0837f50ab0a7abc73bddc82e8b55e6	Sample186	0.2639	S3	-4	Non-responders	Bacteroides	Bacteroides xylanisolvens	ASV_9	ASV_9
15e05255b2aa8ee3524ca61eb207bb18	Sample186	0.1955	S3	-4	Non-responders	Collinsella	Collinsella aerofaciens	ASV_6	ASV_6
d91b5c77b23b27230a16c7dc4325f4cd	Sample186	0	S3	-4	Non-responders	Roseburia	Roseburia intestinalis	ASV_10	ASV_10
38b7580c13cf081c9f279006c2dc70b9	Sample186	0.0134	S3	-4	Responders	Bifidobacterium	Bifidobacterium longum	ASV_4	ASV_4
5859c644498bf396619fcca4ed014b8d	Sample186	0	S3	-4	Non-responders	Bacteroides	Bacteroides xylanisolvens	ASV_8	ASV_8
2ee585c245a593473acb21bdf1d7a460	Sample186	0.0257	S3	-4	Responders	Anaerostipes	Anaerostipes hadrus	ASV_7	ASV_7
0ae2ea78213ca741ded6f9b30042d4b1	Sample186	0.0635	S3	-4	Responders	Anaerostipes	Anaerostipes hadrus	ASV_3	ASV_3
73095392f7c7ecdff313b8558644334c	Sample186	0.0464	S3	-4	Responders	Anaerostipes	Anaerostipes hadrus	ASV_5	ASV_5
3f3a0eaeea9c0690b6ede1b17b4fd8ce	Sample201	2.4896	S4	-4	Non-responders	Bifidobacterium	Bifidobacterium adolescentis	ASV_1	ASV_1
31c7bc067538dcf7916e8b7cbefa44e5	Sample201	0.3246	S4	-4	Non-responders	Anaerostipes	Anaerostipes hadrus	ASV_2	ASV_2
ce0837f50ab0a7abc73bddc82e8b55e6	Sample201	0.0644	S4	-4	Responders	Bacteroides	Bacteroides xylanisolvens	ASV_9	ASV_9
15e05255b2aa8ee3524ca61eb207bb18	Sample201	0.0094	S4	-4	Responders	Collinsella	Collinsella aerofaciens	ASV_6	ASV_6
d91b5c77b23b27230a16c7dc4325f4cd	Sample201	0	S4	-4	Non-responders	Roseburia	Roseburia intestinalis	ASV_10	ASV_10
38b7580c13cf081c9f279006c2dc70b9	Sample201	0.2576	S4	-4	Non-responders	Bifidobacterium	Bifidobacterium longum	ASV_4	ASV_4
5859c644498bf396619fcca4ed014b8d	Sample201	0.0309	S4	-4	Responders	Bacteroides	Bacteroides xylanisolvens	ASV_8	ASV_8
2ee585c245a593473acb21bdf1d7a460	Sample201	0.0593	S4	-4	Non-responders	Anaerostipes	Anaerostipes hadrus	ASV_7	ASV_7
0ae2ea78213ca741ded6f9b30042d4b1	Sample201	0.061	S4	-4	Non-responders	Anaerostipes	Anaerostipes hadrus	ASV_3	ASV_3
73095392f7c7ecdff313b8558644334c	Sample201	0.0206	S4	-4	Non-responders	Anaerostipes	Anaerostipes hadrus	ASV_5	ASV_5
3f3a0eaeea9c0690b6ede1b17b4fd8ce	Sample202	0.3095	S5	-4	Non-responders	Bifidobacterium	Bifidobacterium adolescentis	ASV_1	ASV_1
31c7bc067538dcf7916e8b7cbefa44e5	Sample202	0.0541	S5	-4	Non-responders	Anaerostipes	Anaerostipes hadrus	ASV_2	ASV_2
ce0837f50ab0a7abc73bddc82e8b55e6	Sample202	0.018	S5	-4	Responders	Bacteroides	Bacteroides xylanisolvens	ASV_9	ASV_9
15e05255b2aa8ee3524ca61eb207bb18	Sample202	0.7445	S5	-4	Non-responders	Collinsella	Collinsella aerofaciens	ASV_6	ASV_6
d91b5c77b23b27230a16c7dc4325f4cd	Sample202	0	S5	-4	Non-responders	Roseburia	Roseburia intestinalis	ASV_10	ASV_10
38b7580c13cf081c9f279006c2dc70b9	Sample202	0.044	S5	-4	Responders	Bifidobacterium	Bifidobacterium longum	ASV_4	ASV_4
5859c644498bf396619fcca4ed014b8d	Sample202	0	S5	-4	Responders	Bacteroides	Bacteroides xylanisolvens	ASV_8	ASV_8
2ee585c245a593473acb21bdf1d7a460	Sample202	0	S5	-4	Non-responders	Anaerostipes	Anaerostipes hadrus	ASV_7	ASV_7
0ae2ea78213ca741ded6f9b30042d4b1	Sample202	0	S5	-4	Non-responders	Anaerostipes	Anaerostipes hadrus	ASV_3	ASV_3
73095392f7c7ecdff313b8558644334c	Sample202	0	S5	-4	Non-responders	Anaerostipes	Anaerostipes hadrus	ASV_5	ASV_5
3f3a0eaeea9c0690b6ede1b17b4fd8ce	Sample169	0.0407	S7	-4	Non-responders	Bifidobacterium	Bifidobacterium adolescentis	ASV_1	ASV_1
31c7bc067538dcf7916e8b7cbefa44e5	Sample169	0.1674	S7	-4	Responders	Anaerostipes	Anaerostipes hadrus	ASV_2	ASV_2
ce0837f50ab0a7abc73bddc82e8b55e6	Sample169	0.8846	S7	-4	Responders	Bacteroides	Bacteroides xylanisolvens	ASV_9	ASV_9
15e05255b2aa8ee3524ca61eb207bb18	Sample169	0.0633	S7	-4	Non-responders	Collinsella	Collinsella aerofaciens	ASV_6	ASV_6
d91b5c77b23b27230a16c7dc4325f4cd	Sample169	1.1854	S7	-4	Non-responders	Roseburia	Roseburia intestinalis	ASV_10	ASV_10
38b7580c13cf081c9f279006c2dc70b9	Sample169	0.0724	S7	-4	Non-responders	Bifidobacterium	Bifidobacterium longum	ASV_4	ASV_4
5859c644498bf396619fcca4ed014b8d	Sample169	0.1222	S7	-4	Non-responders	Bacteroides	Bacteroides xylanisolvens	ASV_8	ASV_8
2ee585c245a593473acb21bdf1d7a460	Sample169	0.0339	S7	-4	Non-responders	Anaerostipes	Anaerostipes hadrus	ASV_7	ASV_7
0ae2ea78213ca741ded6f9b30042d4b1	Sample169	0.0249	S7	-4	Responders	Anaerostipes	Anaerostipes hadrus	ASV_3	ASV_3
73095392f7c7ecdff313b8558644334c	Sample169	0.043	S7	-4	Non-responders	Anaerostipes	Anaerostipes hadrus	ASV_5	ASV_5
3f3a0eaeea9c0690b6ede1b17b4fd8ce	Sample215	2.2144	S8	-4	Responders	Bifidobacterium	Bifidobacterium adolescentis	ASV_1	ASV_1
31c7bc067538dcf7916e8b7cbefa44e5	Sample215	1.2741	S8	-4	Responders	Anaerostipes	Anaerostipes hadrus	ASV_2	ASV_2
ce0837f50ab0a7abc73bddc82e8b55e6	Sample215	0.0976	S8	-4	Non-responders	Bacteroides	Bacteroides xylanisolvens	ASV_9	ASV_9
15e05255b2aa8ee3524ca61eb207bb18	Sample215	0.004	S8	-4	Non-responders	Collinsella	Collinsella aerofaciens	ASV_6	ASV_6
d91b5c77b23b27230a16c7dc4325f4cd	Sample215	0.196	S8	-4	Non-responders	Roseburia	Roseburia intestinalis	ASV_10	ASV_10
38b7580c13cf081c9f279006c2dc70b9	Sample215	0.1524	S8	-4	Responders	Bifidobacterium	Bifidobacterium longum	ASV_4	ASV_4
5859c644498bf396619fcca4ed014b8d	Sample215	0	S8	-4	Non-responders	Bacteroides	Bacteroides xylanisolvens	ASV_8	ASV_8
2ee585c245a593473acb21bdf1d7a460	Sample215	0.1798	S8	-4	Responders	Anaerostipes	Anaerostipes hadrus	ASV_7	ASV_7
0ae2ea78213ca741ded6f9b30042d4b1	Sample215	0	S8	-4	Non-responders	Anaerostipes	Anaerostipes hadrus	ASV_3	ASV_3
73095392f7c7ecdff313b8558644334c	Sample215	0	S8	-4	Non-responders	Anaerostipes	Anaerostipes hadrus	ASV_5	ASV_5
3f3a0eaeea9c0690b6ede1b17b4fd8ce	Sample207	0	S9	-4	Non-responders	Bifidobacterium	Bifidobacterium adolescentis	ASV_1	ASV_1
31c7bc067538dcf7916e8b7cbefa44e5	Sample207	0.5639	S9	-4	Responders	Anaerostipes	Anaerostipes hadrus	ASV_2	ASV_2
ce0837f50ab0a7abc73bddc82e8b55e6	Sample207	4.3043	S9	-4	Non-responders	Bacteroides	Bacteroides xylanisolvens	ASV_9	ASV_9
15e05255b2aa8ee3524ca61eb207bb18	Sample207	0	S9	-4	Non-responders	Collinsella	Collinsella aerofaciens	ASV_6	ASV_6
d91b5c77b23b27230a16c7dc4325f4cd	Sample207	4.9975	S9	-4	Responders	Roseburia	Roseburia intestinalis	ASV_10	ASV_10
38b7580c13cf081c9f279006c2dc70b9	Sample207	0.7419	S9	-4	Non-responders	Bifidobacterium	Bifidobacterium longum	ASV_4	ASV_4
5859c644498bf396619fcca4ed014b8d	Sample207	0.9039	S9	-4	Non-responders	Bacteroides	Bacteroides xylanisolvens	ASV_8	ASV_8
2ee585c245a593473acb21bdf1d7a460	Sample207	0.062	S9	-4	Responders	Anaerostipes	Anaerostipes hadrus	ASV_7	ASV_7
0ae2ea78213ca741ded6f9b30042d4b1	Sample207	0.332	S9	-4	Non-responders	Anaerostipes	Anaerostipes hadrus	ASV_3	ASV_3
73095392f7c7ecdff313b8558644334c	Sample207	0.0027	S9	-4	Non-responders	Anaerostipes	Anaerostipes hadrus	ASV_5	ASV_5
3f3a0eaeea9c0690b6ede1b17b4fd8ce	Sample248	0	S17	-5	Responders	Bifidobacterium	Bifidobacterium adolescentis	ASV_1	ASV_1
31c7bc067538dcf7916e8b7cbefa44e5	Sample248	0.6156	S17	-5	Non-responders	Anaerostipes	Anaerostipes hadrus	ASV_2	ASV_2
ce0837f50ab0a7abc73bddc82e8b55e6	Sample248	0	S17	-5	Non-responders	Bacteroides	Bacteroides xylanisolvens	ASV_9	ASV_9
15e05255b2aa8ee3524ca61eb207bb18	Sample248	0.8032	S17	-5	Non-responders	Collinsella	Collinsella aerofaciens	ASV_6	ASV_6
d91b5c77b23b27230a16c7dc4325f4cd	Sample248	0	S17	-5	Non-responders	Roseburia	Roseburia intestinalis	ASV_10	ASV_10
38b7580c13cf081c9f279006c2dc70b9	Sample248	0	S17	-5	Non-responders	Bifidobacterium	Bifidobacterium longum	ASV_4	ASV_4
5859c644498bf396619fcca4ed014b8d	Sample248	0	S17	-5	Non-responders	Bacteroides	Bacteroides xylanisolvens	ASV_8	ASV_8
2ee585c245a593473acb21bdf1d7a460	Sample248	0.3728	S17	-5	Non-responders	Anaerostipes	Anaerostipes hadrus	ASV_7	ASV_7
0ae2ea78213ca741ded6f9b30042d4b1	Sample248	0.0172	S17	-5	Responders	Anaerostipes	Anaerostipes hadrus	ASV_3	ASV_3
73095392f7c7ecdff313b8558644334c	Sample248	0.2652	S17	-5	Non-responders	Anaerostipes	Anaerostipes hadrus	ASV_5	ASV_5
3f3a0eaeea9c0690b6ede1b17b4fd8ce	Sample260	3.7931	S20	-5	Non-responders	Bifidobacterium	Bifidobacterium adolescentis	ASV_1	ASV_1
31c7bc067538dcf7916e8b7cbefa44e5	Sample260	1.0306	S20	-5	Responders	Anaerostipes	Anaerostipes hadrus	ASV_2	ASV_2
ce0837f50ab0a7abc73bddc82e8b55e6	Sample260	1.3058	S20	-5	Non-responders	Bacteroides	Bacteroides xylanisolvens	ASV_9	ASV_9
15e05255b2aa8ee3524ca61eb207bb18	Sample260	0.0044	S20	-5	Responders	Collinsella	Collinsella aerofaciens	ASV_6	ASV_6
d91b5c77b23b27230a16c7dc4325f4cd	Sample260	0.0496	S20	-5	Non-responders	Roseburia	Roseburia intestinalis	ASV_10	ASV_10
38b7580c13cf081c9f279006c2dc70b9	Sample260	0.3485	S20	-5	Non-responders	Bifidobacterium	Bifidobacterium longum	ASV_4	ASV_4
5859c644498bf396619fcca4ed014b8d	Sample260	0	S20	-5	Non-responders	Bacteroides	Bacteroides xylanisolvens	ASV_8	ASV_8
2ee585c245a593473acb21bdf1d7a460	Sample260	0	S20	-5	Non-responders	Anaerostipes	Anaerostipes hadrus	ASV_7	ASV_7
0ae2ea78213ca741ded6f9b30042d4b1	Sample260	0.0266	S20	-5	Non-responders	Anaerostipes	Anaerostipes hadrus	ASV_3	ASV_3
73095392f7c7ecdff313b8558644334c	Sample260	0.0584	S20	-5	Non-responders	Anaerostipes	Anaerostipes hadrus	ASV_5	ASV_5
3f3a0eaeea9c0690b6ede1b17b4fd8ce	Sample199	3.0731	S6	-5	Responders	Bifidobacterium	Bifidobacterium adolescentis	ASV_1	ASV_1
31c7bc067538dcf7916e8b7cbefa44e5	Sample199	0.3859	S6	-5	Non-responders	Anaerostipes	Anaerostipes hadrus	ASV_2	ASV_2
ce0837f50ab0a7abc73bddc82e8b55e6	Sample199	0.135	S6	-5	Non-responders	Bacteroides	Bacteroides xylanisolvens	ASV_9	ASV_9
15e05255b2aa8ee3524ca61eb207bb18	Sample199	3.729	S6	-5	Non-responders	Collinsella	Collinsella aerofaciens	ASV_6	ASV_6
d91b5c77b23b27230a16c7dc4325f4cd	Sample199	1.7943	S6	-5	Responders	Roseburia	Roseburia intestinalis	ASV_10	ASV_10
38b7580c13cf081c9f279006c2dc70b9	Sample199	1.3457	S6	-5	Non-responders	Bifidobacterium	Bifidobacterium longum	ASV_4	ASV_4
5859c644498bf396619fcca4ed014b8d	Sample199	0.3136	S6	-5	Non-responders	Bacteroides	Bacteroides xylanisolvens	ASV_8	ASV_8
2ee585c245a593473acb21bdf1d7a460	Sample199	0.1584	S6	-5	Non-responders	Anaerostipes	Anaerostipes hadrus	ASV_7	ASV_7
0ae2ea78213ca741ded6f9b30042d4b1	Sample199	0	S6	-5	Non-responders	Anaerostipes	Anaerostipes hadrus	ASV_3	ASV_3
73095392f7c7ecdff313b8558644334c	Sample199	0	S6	-5	Non-responders	Anaerostipes	Anaerostipes hadrus	ASV_5	ASV_5
3f3a0eaeea9c0690b6ede1b17b4fd8ce	Sample185	0.4626	S1	-6	Responders	Bifidobacterium	Bifidobacterium adolescentis	ASV_1	ASV_1
31c7bc067538dcf7916e8b7cbefa44e5	Sample185	0.2919	S1	-6	Responders	Anaerostipes	Anaerostipes hadrus	ASV_2	ASV_2
ce0837f50ab0a7abc73bddc82e8b55e6	Sample185	0	S1	-6	Non-responders	Bacteroides	Bacteroides xylanisolvens	ASV_9	ASV_9
15e05255b2aa8ee3524ca61eb207bb18	Sample185	0.2643	S1	-6	Responders	Collinsella	Collinsella aerofaciens	ASV_6	ASV_6
d91b5c77b23b27230a16c7dc4325f4cd	Sample185	3.4255	S1	-6	Non-responders	Roseburia	Roseburia intestinalis	ASV_10	ASV_10
38b7580c13cf081c9f279006c2dc70b9	Sample185	0	S1	-6	Responders	Bifidobacterium	Bifidobacterium longum	ASV_4	ASV_4
5859c644498bf396619fcca4ed014b8d	Sample185	0	S1	-6	Non-responders	Bacteroides	Bacteroides xylanisolvens	ASV_8	ASV_8
2ee585c245a593473acb21bdf1d7a460	Sample185	0	S1	-6	Non-responders	Anaerostipes	Anaerostipes hadrus	ASV_7	ASV_7
0ae2ea78213ca741ded6f9b30042d4b1	Sample185	0.1377	S1	-6	Responders	Anaerostipes	Anaerostipes hadrus	ASV_3	ASV_3
73095392f7c7ecdff313b8558644334c	Sample185	0	S1	-6	Non-responders	Anaerostipes	Anaerostipes hadrus	ASV_5	ASV_5
3f3a0eaeea9c0690b6ede1b17b4fd8ce	Sample219	0	S10	-6	Non-responders	Bifidobacterium	Bifidobacterium adolescentis	ASV_1	ASV_1
31c7bc067538dcf7916e8b7cbefa44e5	Sample219	0.1427	S10	-6	Non-responders	Anaerostipes	Anaerostipes hadrus	ASV_2	ASV_2
ce0837f50ab0a7abc73bddc82e8b55e6	Sample219	0.1031	S10	-6	Non-responders	Bacteroides	Bacteroides xylanisolvens	ASV_9	ASV_9
15e05255b2aa8ee3524ca61eb207bb18	Sample219	3.4906	S10	-6	Non-responders	Collinsella	Collinsella aerofaciens	ASV_6	ASV_6
d91b5c77b23b27230a16c7dc4325f4cd	Sample219	0	S10	-6	Responders	Roseburia	Roseburia intestinalis	ASV_10	ASV_10
38b7580c13cf081c9f279006c2dc70b9	Sample219	0	S10	-6	Non-responders	Bifidobacterium	Bifidobacterium longum	ASV_4	ASV_4
5859c644498bf396619fcca4ed014b8d	Sample219	0	S10	-6	Non-responders	Bacteroides	Bacteroides xylanisolvens	ASV_8	ASV_8
2ee585c245a593473acb21bdf1d7a460	Sample219	0.1546	S10	-6	Non-responders	Anaerostipes	Anaerostipes hadrus	ASV_7	ASV_7
0ae2ea78213ca741ded6f9b30042d4b1	Sample219	0.0053	S10	-6	Non-responders	Anaerostipes	Anaerostipes hadrus	ASV_3	ASV_3
73095392f7c7ecdff313b8558644334c	Sample219	0.0753	S10	-6	Non-responders	Anaerostipes	Anaerostipes hadrus	ASV_5	ASV_5
3f3a0eaeea9c0690b6ede1b17b4fd8ce	Sample115	0.0373	S11	-6	Non-responders	Bifidobacterium	Bifidobacterium adolescentis	ASV_1	ASV_1
31c7bc067538dcf7916e8b7cbefa44e5	Sample115	0.3586	S11	-6	Responders	Anaerostipes	Anaerostipes hadrus	ASV_2	ASV_2
ce0837f50ab0a7abc73bddc82e8b55e6	Sample115	0.0406	S11	-6	Non-responders	Bacteroides	Bacteroides xylanisolvens	ASV_9	ASV_9
15e05255b2aa8ee3524ca61eb207bb18	Sample115	0.0114	S11	-6	Non-responders	Collinsella	Collinsella aerofaciens	ASV_6	ASV_6
d91b5c77b23b27230a16c7dc4325f4cd	Sample115	0	S11	-6	Non-responders	Roseburia	Roseburia intestinalis	ASV_10	ASV_10
38b7580c13cf081c9f279006c2dc70b9	Sample115	0	S11	-6	Non-responders	Bifidobacterium	Bifidobacterium longum	ASV_4	ASV_4
5859c644498bf396619fcca4ed014b8d	Sample115	0	S11	-6	Non-responders	Bacteroides	Bacteroides xylanisolvens	ASV_8	ASV_8
2ee585c245a593473acb21bdf1d7a460	Sample115	0.0325	S11	-6	Non-responders	Anaerostipes	Anaerostipes hadrus	ASV_7	ASV_7
0ae2ea78213ca741ded6f9b30042d4b1	Sample115	0	S11	-6	Responders	Anaerostipes	Anaerostipes hadrus	ASV_3	ASV_3
73095392f7c7ecdff313b8558644334c	Sample115	0	S11	-6	Responders	Anaerostipes	Anaerostipes hadrus	ASV_5	ASV_5
3f3a0eaeea9c0690b6ede1b17b4fd8ce	Sample230	0	S12	-6	Responders	Bifidobacterium	Bifidobacterium adolescentis	ASV_1	ASV_1
31c7bc067538dcf7916e8b7cbefa44e5	Sample230	0.9927	S12	-6	Responders	Anaerostipes	Anaerostipes hadrus	ASV_2	ASV_2
ce0837f50ab0a7abc73bddc82e8b55e6	Sample230	0.0273	S12	-6	Non-responders	Bacteroides	Bacteroides xylanisolvens	ASV_9	ASV_9
15e05255b2aa8ee3524ca61eb207bb18	Sample230	0.0935	S12	-6	Non-responders	Collinsella	Collinsella aerofaciens	ASV_6	ASV_6
d91b5c77b23b27230a16c7dc4325f4cd	Sample230	0.1922	S12	-6	Non-responders	Roseburia	Roseburia intestinalis	ASV_10	ASV_10
38b7580c13cf081c9f279006c2dc70b9	Sample230	0.007	S12	-6	Non-responders	Bifidobacterium	Bifidobacterium longum	ASV_4	ASV_4
5859c644498bf396619fcca4ed014b8d	Sample230	0	S12	-6	Responders	Bacteroides	Bacteroides xylanisolvens	ASV_8	ASV_8
2ee585c245a593473acb21bdf1d7a460	Sample230	0.0104	S12	-6	Responders	Anaerostipes	Anaerostipes hadrus	ASV_7	ASV_7
0ae2ea78213ca741ded6f9b30042d4b1	Sample230	0.4929	S12	-6	Responders	Anaerostipes	Anaerostipes hadrus	ASV_3	ASV_3
73095392f7c7ecdff313b8558644334c	Sample230	0.573	S12	-6	Responders	Anaerostipes	Anaerostipes hadrus	ASV_5	ASV_5
3f3a0eaeea9c0690b6ede1b17b4fd8ce	Sample236	1.2043	S14	-6	Responders	Bifidobacterium	Bifidobacterium adolescentis	ASV_1	ASV_1
31c7bc067538dcf7916e8b7cbefa44e5	Sample236	2.4024	S14	-6	Non-responders	Anaerostipes	Anaerostipes hadrus	ASV_2	ASV_2
ce0837f50ab0a7abc73bddc82e8b55e6	Sample236	2.2156	S14	-6	Non-responders	Bacteroides	Bacteroides xylanisolvens	ASV_9	ASV_9
15e05255b2aa8ee3524ca61eb207bb18	Sample236	0.4678	S14	-6	Non-responders	Collinsella	Collinsella aerofaciens	ASV_6	ASV_6
d91b5c77b23b27230a16c7dc4325f4cd	Sample236	0	S14	-6	Non-responders	Roseburia	Roseburia intestinalis	ASV_10	ASV_10
38b7580c13cf081c9f279006c2dc70b9	Sample236	0.2918	S14	-6	Non-responders	Bifidobacterium	Bifidobacterium longum	ASV_4	ASV_4
5859c644498bf396619fcca4ed014b8d	Sample236	0.1776	S14	-6	Responders	Bacteroides	Bacteroides xylanisolvens	ASV_8	ASV_8
2ee585c245a593473acb21bdf1d7a460	Sample236	0.894	S14	-6	Non-responders	Anaerostipes	Anaerostipes hadrus	ASV_7	ASV_7
0ae2ea78213ca741ded6f9b30042d4b1	Sample236	0.0015	S14	-6	Responders	Anaerostipes	Anaerostipes hadrus	ASV_3	ASV_3
73095392f7c7ecdff313b8558644334c	Sample236	0.3073	S14	-6	Responders	Anaerostipes	Anaerostipes hadrus	ASV_5	ASV_5
3f3a0eaeea9c0690b6ede1b17b4fd8ce	Sample240	1.0776	S15	-6	Responders	Bifidobacterium	Bifidobacterium adolescentis	ASV_1	ASV_1
31c7bc067538dcf7916e8b7cbefa44e5	Sample240	0.6672	S15	-6	Non-responders	Anaerostipes	Anaerostipes hadrus	ASV_2	ASV_2
ce0837f50ab0a7abc73bddc82e8b55e6	Sample240	1.3825	S15	-6	Responders	Bacteroides	Bacteroides xylanisolvens	ASV_9	ASV_9
15e05255b2aa8ee3524ca61eb207bb18	Sample240	0.0026	S15	-6	Non-responders	Collinsella	Collinsella aerofaciens	ASV_6	ASV_6
d91b5c77b23b27230a16c7dc4325f4cd	Sample240	0.2613	S15	-6	Non-responders	Roseburia	Roseburia intestinalis	ASV_10	ASV_10
38b7580c13cf081c9f279006c2dc70b9	Sample240	0.3498	S15	-6	Non-responders	Bifidobacterium	Bifidobacterium longum	ASV_4	ASV_4
5859c644498bf396619fcca4ed014b8d	Sample240	0.0653	S15	-6	Non-responders	Bacteroides	Bacteroides xylanisolvens	ASV_8	ASV_8
2ee585c245a593473acb21bdf1d7a460	Sample240	0.1861	S15	-6	Non-responders	Anaerostipes	Anaerostipes hadrus	ASV_7	ASV_7
0ae2ea78213ca741ded6f9b30042d4b1	Sample240	0.1181	S15	-6	Responders	Anaerostipes	Anaerostipes hadrus	ASV_3	ASV_3
73095392f7c7ecdff313b8558644334c	Sample240	0.2066	S15	-6	Responders	Anaerostipes	Anaerostipes hadrus	ASV_5	ASV_5
3f3a0eaeea9c0690b6ede1b17b4fd8ce	Sample244	0.7783	S16	-6	Responders	Bifidobacterium	Bifidobacterium adolescentis	ASV_1	ASV_1
31c7bc067538dcf7916e8b7cbefa44e5	Sample244	1.3601	S16	-6	Non-responders	Anaerostipes	Anaerostipes hadrus	ASV_2	ASV_2
ce0837f50ab0a7abc73bddc82e8b55e6	Sample244	0.2803	S16	-6	Non-responders	Bacteroides	Bacteroides xylanisolvens	ASV_9	ASV_9
15e05255b2aa8ee3524ca61eb207bb18	Sample244	0.4835	S16	-6	Responders	Collinsella	Collinsella aerofaciens	ASV_6	ASV_6
d91b5c77b23b27230a16c7dc4325f4cd	Sample244	0.1251	S16	-6	Non-responders	Roseburia	Roseburia intestinalis	ASV_10	ASV_10
38b7580c13cf081c9f279006c2dc70b9	Sample244	0.2725	S16	-6	Responders	Bifidobacterium	Bifidobacterium longum	ASV_4	ASV_4
5859c644498bf396619fcca4ed014b8d	Sample244	0.1351	S16	-6	Non-responders	Bacteroides	Bacteroides xylanisolvens	ASV_8	ASV_8
2ee585c245a593473acb21bdf1d7a460	Sample244	0.3786	S16	-6	Responders	Anaerostipes	Anaerostipes hadrus	ASV_7	ASV_7
0ae2ea78213ca741ded6f9b30042d4b1	Sample244	0.23	S16	-6	Non-responders	Anaerostipes	Anaerostipes hadrus	ASV_3	ASV_3
73095392f7c7ecdff313b8558644334c	Sample244	0.0089	S16	-6	Responders	Anaerostipes	Anaerostipes hadrus	ASV_5	ASV_5
3f3a0eaeea9c0690b6ede1b17b4fd8ce	Sample251	1.2454	S18	-6	Non-responders	Bifidobacterium	Bifidobacterium adolescentis	ASV_1	ASV_1
31c7bc067538dcf7916e8b7cbefa44e5	Sample251	0.1891	S18	-6	Responders	Anaerostipes	Anaerostipes hadrus	ASV_2	ASV_2
ce0837f50ab0a7abc73bddc82e8b55e6	Sample251	0.1744	S18	-6	Non-responders	Bacteroides	Bacteroides xylanisolvens	ASV_9	ASV_9
15e05255b2aa8ee3524ca61eb207bb18	Sample251	1.0243	S18	-6	Non-responders	Collinsella	Collinsella aerofaciens	ASV_6	ASV_6
d91b5c77b23b27230a16c7dc4325f4cd	Sample251	1.2322	S18	-6	Non-responders	Roseburia	Roseburia intestinalis	ASV_10	ASV_10
38b7580c13cf081c9f279006c2dc70b9	Sample251	0.12	S18	-6	Non-responders	Bifidobacterium	Bifidobacterium longum	ASV_4	ASV_4
5859c644498bf396619fcca4ed014b8d	Sample251	0	S18	-6	Non-responders	Bacteroides	Bacteroides xylanisolvens	ASV_8	ASV_8
2ee585c245a593473acb21bdf1d7a460	Sample251	0.203	S18	-6	Non-responders	Anaerostipes	Anaerostipes hadrus	ASV_7	ASV_7
0ae2ea78213ca741ded6f9b30042d4b1	Sample251	0.007	S18	-6	Non-responders	Anaerostipes	Anaerostipes hadrus	ASV_3	ASV_3
73095392f7c7ecdff313b8558644334c	Sample251	0.0635	S18	-6	Non-responders	Anaerostipes	Anaerostipes hadrus	ASV_5	ASV_5
3f3a0eaeea9c0690b6ede1b17b4fd8ce	Sample194	0.2365	S2	-6	Responders	Bifidobacterium	Bifidobacterium adolescentis	ASV_1	ASV_1
31c7bc067538dcf7916e8b7cbefa44e5	Sample194	0.1205	S2	-6	Non-responders	Anaerostipes	Anaerostipes hadrus	ASV_2	ASV_2
ce0837f50ab0a7abc73bddc82e8b55e6	Sample194	1.0505	S2	-6	Non-responders	Bacteroides	Bacteroides xylanisolvens	ASV_9	ASV_9
15e05255b2aa8ee3524ca61eb207bb18	Sample194	0	S2	-6	Non-responders	Collinsella	Collinsella aerofaciens	ASV_6	ASV_6
d91b5c77b23b27230a16c7dc4325f4cd	Sample194	0	S2	-6	Non-responders	Roseburia	Roseburia intestinalis	ASV_10	ASV_10
38b7580c13cf081c9f279006c2dc70b9	Sample194	0.2456	S2	-6	Responders	Bifidobacterium	Bifidobacterium longum	ASV_4	ASV_4
5859c644498bf396619fcca4ed014b8d	Sample194	0.3934	S2	-6	Non-responders	Bacteroides	Bacteroides xylanisolvens	ASV_8	ASV_8
2ee585c245a593473acb21bdf1d7a460	Sample194	0	S2	-6	Non-responders	Anaerostipes	Anaerostipes hadrus	ASV_7	ASV_7
0ae2ea78213ca741ded6f9b30042d4b1	Sample194	0	S2	-6	Non-responders	Anaerostipes	Anaerostipes hadrus	ASV_3	ASV_3
73095392f7c7ecdff313b8558644334c	Sample194	0	S2	-6	Non-responders	Anaerostipes	Anaerostipes hadrus	ASV_5	ASV_5
3f3a0eaeea9c0690b6ede1b17b4fd8ce	Sample198	0	S3	-6	Non-responders	Bifidobacterium	Bifidobacterium adolescentis	ASV_1	ASV_1
31c7bc067538dcf7916e8b7cbefa44e5	Sample198	0.1451	S3	-6	Responders	Anaerostipes	Anaerostipes hadrus	ASV_2	ASV_2
ce0837f50ab0a7abc73bddc82e8b55e6	Sample198	0.3216	S3	-6	Non-responders	Bacteroides	Bacteroides xylanisolvens	ASV_9	ASV_9
15e05255b2aa8ee3524ca61eb207bb18	Sample198	0.1743	S3	-6	Non-responders	Collinsella	Collinsella aerofaciens	ASV_6	ASV_6
d91b5c77b23b27230a16c7dc4325f4cd	Sample198	0	S3	-6	Non-responders	Roseburia	Roseburia intestinalis	ASV_10	ASV_10
38b7580c13cf081c9f279006c2dc70b9	Sample198	0.0357	S3	-6	Responders	Bifidobacterium	Bifidobacterium longum	ASV_4	ASV_4
5859c644498bf396619fcca4ed014b8d	Sample198	0	S3	-6	Non-responders	Bacteroides	Bacteroides xylanisolvens	ASV_8	ASV_8
2ee585c245a593473acb21bdf1d7a460	Sample198	0.0141	S3	-6	Responders	Anaerostipes	Anaerostipes hadrus	ASV_7	ASV_7
0ae2ea78213ca741ded6f9b30042d4b1	Sample198	0.092	S3	-6	Responders	Anaerostipes	Anaerostipes hadrus	ASV_3	ASV_3
73095392f7c7ecdff313b8558644334c	Sample198	0.0682	S3	-6	Responders	Anaerostipes	Anaerostipes hadrus	ASV_5	ASV_5
3f3a0eaeea9c0690b6ede1b17b4fd8ce	Sample104	1.8851	S4	-6	Non-responders	Bifidobacterium	Bifidobacterium adolescentis	ASV_1	ASV_1
31c7bc067538dcf7916e8b7cbefa44e5	Sample104	0.4929	S4	-6	Non-responders	Anaerostipes	Anaerostipes hadrus	ASV_2	ASV_2
ce0837f50ab0a7abc73bddc82e8b55e6	Sample104	0.0488	S4	-6	Responders	Bacteroides	Bacteroides xylanisolvens	ASV_9	ASV_9
15e05255b2aa8ee3524ca61eb207bb18	Sample104	0	S4	-6	Responders	Collinsella	Collinsella aerofaciens	ASV_6	ASV_6
d91b5c77b23b27230a16c7dc4325f4cd	Sample104	0	S4	-6	Non-responders	Roseburia	Roseburia intestinalis	ASV_10	ASV_10
38b7580c13cf081c9f279006c2dc70b9	Sample104	0.1821	S4	-6	Non-responders	Bifidobacterium	Bifidobacterium longum	ASV_4	ASV_4
5859c644498bf396619fcca4ed014b8d	Sample104	0.0511	S4	-6	Responders	Bacteroides	Bacteroides xylanisolvens	ASV_8	ASV_8
2ee585c245a593473acb21bdf1d7a460	Sample104	0.111	S4	-6	Non-responders	Anaerostipes	Anaerostipes hadrus	ASV_7	ASV_7
0ae2ea78213ca741ded6f9b30042d4b1	Sample104	0.0622	S4	-6	Non-responders	Anaerostipes	Anaerostipes hadrus	ASV_3	ASV_3
73095392f7c7ecdff313b8558644334c	Sample104	0.0111	S4	-6	Non-responders	Anaerostipes	Anaerostipes hadrus	ASV_5	ASV_5
3f3a0eaeea9c0690b6ede1b17b4fd8ce	Sample110	1.5489	S5	-6	Non-responders	Bifidobacterium	Bifidobacterium adolescentis	ASV_1	ASV_1
31c7bc067538dcf7916e8b7cbefa44e5	Sample110	0.3932	S5	-6	Non-responders	Anaerostipes	Anaerostipes hadrus	ASV_2	ASV_2
ce0837f50ab0a7abc73bddc82e8b55e6	Sample110	0.4414	S5	-6	Responders	Bacteroides	Bacteroides xylanisolvens	ASV_9	ASV_9
15e05255b2aa8ee3524ca61eb207bb18	Sample110	1.5088	S5	-6	Non-responders	Collinsella	Collinsella aerofaciens	ASV_6	ASV_6
d91b5c77b23b27230a16c7dc4325f4cd	Sample110	0.1806	S5	-6	Non-responders	Roseburia	Roseburia intestinalis	ASV_10	ASV_10
38b7580c13cf081c9f279006c2dc70b9	Sample110	0.1445	S5	-6	Responders	Bifidobacterium	Bifidobacterium longum	ASV_4	ASV_4
5859c644498bf396619fcca4ed014b8d	Sample110	0	S5	-6	Responders	Bacteroides	Bacteroides xylanisolvens	ASV_8	ASV_8
2ee585c245a593473acb21bdf1d7a460	Sample110	0	S5	-6	Non-responders	Anaerostipes	Anaerostipes hadrus	ASV_7	ASV_7
0ae2ea78213ca741ded6f9b30042d4b1	Sample110	0	S5	-6	Non-responders	Anaerostipes	Anaerostipes hadrus	ASV_3	ASV_3
73095392f7c7ecdff313b8558644334c	Sample110	0	S5	-6	Non-responders	Anaerostipes	Anaerostipes hadrus	ASV_5	ASV_5
3f3a0eaeea9c0690b6ede1b17b4fd8ce	Sample206	0	S7	-6	Non-responders	Bifidobacterium	Bifidobacterium adolescentis	ASV_1	ASV_1
31c7bc067538dcf7916e8b7cbefa44e5	Sample206	0.4623	S7	-6	Responders	Anaerostipes	Anaerostipes hadrus	ASV_2	ASV_2
ce0837f50ab0a7abc73bddc82e8b55e6	Sample206	0.4115	S7	-6	Responders	Bacteroides	Bacteroides xylanisolvens	ASV_9	ASV_9
15e05255b2aa8ee3524ca61eb207bb18	Sample206	0.326	S7	-6	Non-responders	Collinsella	Collinsella aerofaciens	ASV_6	ASV_6
d91b5c77b23b27230a16c7dc4325f4cd	Sample206	0.294	S7	-6	Non-responders	Roseburia	Roseburia intestinalis	ASV_10	ASV_10
38b7580c13cf081c9f279006c2dc70b9	Sample206	0.3982	S7	-6	Non-responders	Bifidobacterium	Bifidobacterium longum	ASV_4	ASV_4
5859c644498bf396619fcca4ed014b8d	Sample206	0	S7	-6	Non-responders	Bacteroides	Bacteroides xylanisolvens	ASV_8	ASV_8
2ee585c245a593473acb21bdf1d7a460	Sample206	0.1924	S7	-6	Non-responders	Anaerostipes	Anaerostipes hadrus	ASV_7	ASV_7
0ae2ea78213ca741ded6f9b30042d4b1	Sample206	0.1309	S7	-6	Responders	Anaerostipes	Anaerostipes hadrus	ASV_3	ASV_3
73095392f7c7ecdff313b8558644334c	Sample206	0.163	S7	-6	Non-responders	Anaerostipes	Anaerostipes hadrus	ASV_5	ASV_5
3f3a0eaeea9c0690b6ede1b17b4fd8ce	Sample214	0.4746	S8	-6	Responders	Bifidobacterium	Bifidobacterium adolescentis	ASV_1	ASV_1
31c7bc067538dcf7916e8b7cbefa44e5	Sample214	0.8322	S8	-6	Responders	Anaerostipes	Anaerostipes hadrus	ASV_2	ASV_2
ce0837f50ab0a7abc73bddc82e8b55e6	Sample214	0.1154	S8	-6	Non-responders	Bacteroides	Bacteroides xylanisolvens	ASV_9	ASV_9
15e05255b2aa8ee3524ca61eb207bb18	Sample214	0	S8	-6	Non-responders	Collinsella	Collinsella aerofaciens	ASV_6	ASV_6
d91b5c77b23b27230a16c7dc4325f4cd	Sample214	0.0478	S8	-6	Non-responders	Roseburia	Roseburia intestinalis	ASV_10	ASV_10
38b7580c13cf081c9f279006c2dc70b9	Sample214	0.1269	S8	-6	Responders	Bifidobacterium	Bifidobacterium longum	ASV_4	ASV_4
5859c644498bf396619fcca4ed014b8d	Sample214	0	S8	-6	Non-responders	Bacteroides	Bacteroides xylanisolvens	ASV_8	ASV_8
2ee585c245a593473acb21bdf1d7a460	Sample214	0.1154	S8	-6	Responders	Anaerostipes	Anaerostipes hadrus	ASV_7	ASV_7
0ae2ea78213ca741ded6f9b30042d4b1	Sample214	0	S8	-6	Non-responders	Anaerostipes	Anaerostipes hadrus	ASV_3	ASV_3
73095392f7c7ecdff313b8558644334c	Sample214	0	S8	-6	Non-responders	Anaerostipes	Anaerostipes hadrus	ASV_5	ASV_5
3f3a0eaeea9c0690b6ede1b17b4fd8ce	Sample218	0	S9	-6	Non-responders	Bifidobacterium	Bifidobacterium adolescentis	ASV_1	ASV_1
31c7bc067538dcf7916e8b7cbefa44e5	Sample218	0.2907	S9	-6	Responders	Anaerostipes	Anaerostipes hadrus	ASV_2	ASV_2
ce0837f50ab0a7abc73bddc82e8b55e6	Sample218	8.0263	S9	-6	Non-responders	Bacteroides	Bacteroides xylanisolvens	ASV_9	ASV_9
15e05255b2aa8ee3524ca61eb207bb18	Sample218	0	S9	-6	Non-responders	Collinsella	Collinsella aerofaciens	ASV_6	ASV_6
d91b5c77b23b27230a16c7dc4325f4cd	Sample218	2.5774	S9	-6	Responders	Roseburia	Roseburia intestinalis	ASV_10	ASV_10
38b7580c13cf081c9f279006c2dc70b9	Sample218	0.4582	S9	-6	Non-responders	Bifidobacterium	Bifidobacterium longum	ASV_4	ASV_4
5859c644498bf396619fcca4ed014b8d	Sample218	1.7075	S9	-6	Non-responders	Bacteroides	Bacteroides xylanisolvens	ASV_8	ASV_8
2ee585c245a593473acb21bdf1d7a460	Sample218	0.0317	S9	-6	Responders	Anaerostipes	Anaerostipes hadrus	ASV_7	ASV_7
0ae2ea78213ca741ded6f9b30042d4b1	Sample218	0.1935	S9	-6	Non-responders	Anaerostipes	Anaerostipes hadrus	ASV_3	ASV_3
73095392f7c7ecdff313b8558644334c	Sample218	0.0042	S9	-6	Non-responders	Anaerostipes	Anaerostipes hadrus	ASV_5	ASV_5
3f3a0eaeea9c0690b6ede1b17b4fd8ce	Sample247	0	S17	-7	Responders	Bifidobacterium	Bifidobacterium adolescentis	ASV_1	ASV_1
31c7bc067538dcf7916e8b7cbefa44e5	Sample247	0.7918	S17	-7	Non-responders	Anaerostipes	Anaerostipes hadrus	ASV_2	ASV_2
ce0837f50ab0a7abc73bddc82e8b55e6	Sample247	0	S17	-7	Non-responders	Bacteroides	Bacteroides xylanisolvens	ASV_9	ASV_9
15e05255b2aa8ee3524ca61eb207bb18	Sample247	0.3281	S17	-7	Non-responders	Collinsella	Collinsella aerofaciens	ASV_6	ASV_6
d91b5c77b23b27230a16c7dc4325f4cd	Sample247	0	S17	-7	Non-responders	Roseburia	Roseburia intestinalis	ASV_10	ASV_10
38b7580c13cf081c9f279006c2dc70b9	Sample247	0	S17	-7	Non-responders	Bifidobacterium	Bifidobacterium longum	ASV_4	ASV_4
5859c644498bf396619fcca4ed014b8d	Sample247	0	S17	-7	Non-responders	Bacteroides	Bacteroides xylanisolvens	ASV_8	ASV_8
2ee585c245a593473acb21bdf1d7a460	Sample247	0.3941	S17	-7	Non-responders	Anaerostipes	Anaerostipes hadrus	ASV_7	ASV_7
0ae2ea78213ca741ded6f9b30042d4b1	Sample247	0.0018	S17	-7	Responders	Anaerostipes	Anaerostipes hadrus	ASV_3	ASV_3
73095392f7c7ecdff313b8558644334c	Sample247	0.3281	S17	-7	Non-responders	Anaerostipes	Anaerostipes hadrus	ASV_5	ASV_5
3f3a0eaeea9c0690b6ede1b17b4fd8ce	Sample252	0	S19	-7	Non-responders	Bifidobacterium	Bifidobacterium adolescentis	ASV_1	ASV_1
31c7bc067538dcf7916e8b7cbefa44e5	Sample252	0.2529	S19	-7	Non-responders	Anaerostipes	Anaerostipes hadrus	ASV_2	ASV_2
ce0837f50ab0a7abc73bddc82e8b55e6	Sample252	0	S19	-7	Non-responders	Bacteroides	Bacteroides xylanisolvens	ASV_9	ASV_9
15e05255b2aa8ee3524ca61eb207bb18	Sample252	0.5389	S19	-7	Responders	Collinsella	Collinsella aerofaciens	ASV_6	ASV_6
d91b5c77b23b27230a16c7dc4325f4cd	Sample252	0.15	S19	-7	Responders	Roseburia	Roseburia intestinalis	ASV_10	ASV_10
38b7580c13cf081c9f279006c2dc70b9	Sample252	0.4255	S19	-7	Non-responders	Bifidobacterium	Bifidobacterium longum	ASV_4	ASV_4
5859c644498bf396619fcca4ed014b8d	Sample252	0	S19	-7	Non-responders	Bacteroides	Bacteroides xylanisolvens	ASV_8	ASV_8
2ee585c245a593473acb21bdf1d7a460	Sample252	0	S19	-7	Non-responders	Anaerostipes	Anaerostipes hadrus	ASV_7	ASV_7
0ae2ea78213ca741ded6f9b30042d4b1	Sample252	0	S19	-7	Non-responders	Anaerostipes	Anaerostipes hadrus	ASV_3	ASV_3
73095392f7c7ecdff313b8558644334c	Sample252	0	S19	-7	Non-responders	Anaerostipes	Anaerostipes hadrus	ASV_5	ASV_5
3f3a0eaeea9c0690b6ede1b17b4fd8ce	Sample259	0.3324	S20	-7	Non-responders	Bifidobacterium	Bifidobacterium adolescentis	ASV_1	ASV_1
31c7bc067538dcf7916e8b7cbefa44e5	Sample259	0.4995	S20	-7	Responders	Anaerostipes	Anaerostipes hadrus	ASV_2	ASV_2
ce0837f50ab0a7abc73bddc82e8b55e6	Sample259	7.4389	S20	-7	Non-responders	Bacteroides	Bacteroides xylanisolvens	ASV_9	ASV_9
15e05255b2aa8ee3524ca61eb207bb18	Sample259	0.0107	S20	-7	Responders	Collinsella	Collinsella aerofaciens	ASV_6	ASV_6
d91b5c77b23b27230a16c7dc4325f4cd	Sample259	0.2808	S20	-7	Non-responders	Roseburia	Roseburia intestinalis	ASV_10	ASV_10
38b7580c13cf081c9f279006c2dc70b9	Sample259	0.1226	S20	-7	Non-responders	Bifidobacterium	Bifidobacterium longum	ASV_4	ASV_4
5859c644498bf396619fcca4ed014b8d	Sample259	0	S20	-7	Non-responders	Bacteroides	Bacteroides xylanisolvens	ASV_8	ASV_8
2ee585c245a593473acb21bdf1d7a460	Sample259	0	S20	-7	Non-responders	Anaerostipes	Anaerostipes hadrus	ASV_7	ASV_7
0ae2ea78213ca741ded6f9b30042d4b1	Sample259	0	S20	-7	Non-responders	Anaerostipes	Anaerostipes hadrus	ASV_3	ASV_3
73095392f7c7ecdff313b8558644334c	Sample259	0	S20	-7	Non-responders	Anaerostipes	Anaerostipes hadrus	ASV_5	ASV_5
3f3a0eaeea9c0690b6ede1b17b4fd8ce	Sample205	4.704	S6	-7	Responders	Bifidobacterium	Bifidobacterium adolescentis	ASV_1	ASV_1
31c7bc067538dcf7916e8b7cbefa44e5	Sample205	0.5636	S6	-7	Non-responders	Anaerostipes	Anaerostipes hadrus	ASV_2	ASV_2
ce0837f50ab0a7abc73bddc82e8b55e6	Sample205	0.2231	S6	-7	Non-responders	Bacteroides	Bacteroides xylanisolvens	ASV_9	ASV_9
15e05255b2aa8ee3524ca61eb207bb18	Sample205	4.9829	S6	-7	Non-responders	Collinsella	Collinsella aerofaciens	ASV_6	ASV_6
d91b5c77b23b27230a16c7dc4325f4cd	Sample205	4.8197	S6	-7	Responders	Roseburia	Roseburia intestinalis	ASV_10	ASV_10
38b7580c13cf081c9f279006c2dc70b9	Sample205	1.5858	S6	-7	Non-responders	Bifidobacterium	Bifidobacterium longum	ASV_4	ASV_4
5859c644498bf396619fcca4ed014b8d	Sample205	0.5253	S6	-7	Non-responders	Bacteroides	Bacteroides xylanisolvens	ASV_8	ASV_8
2ee585c245a593473acb21bdf1d7a460	Sample205	0.2106	S6	-7	Non-responders	Anaerostipes	Anaerostipes hadrus	ASV_7	ASV_7
0ae2ea78213ca741ded6f9b30042d4b1	Sample205	0	S6	-7	Non-responders	Anaerostipes	Anaerostipes hadrus	ASV_3	ASV_3
73095392f7c7ecdff313b8558644334c	Sample205	0	S6	-7	Non-responders	Anaerostipes	Anaerostipes hadrus	ASV_5	ASV_5
3f3a0eaeea9c0690b6ede1b17b4fd8ce	Sample241	0	S16	-8	Responders	Bifidobacterium	Bifidobacterium adolescentis	ASV_1	ASV_1
31c7bc067538dcf7916e8b7cbefa44e5	Sample241	0.1662	S16	-8	Non-responders	Anaerostipes	Anaerostipes hadrus	ASV_2	ASV_2
ce0837f50ab0a7abc73bddc82e8b55e6	Sample241	0.1252	S16	-8	Non-responders	Bacteroides	Bacteroides xylanisolvens	ASV_9	ASV_9
15e05255b2aa8ee3524ca61eb207bb18	Sample241	0.1276	S16	-8	Responders	Collinsella	Collinsella aerofaciens	ASV_6	ASV_6
d91b5c77b23b27230a16c7dc4325f4cd	Sample241	0.5876	S16	-8	Non-responders	Roseburia	Roseburia intestinalis	ASV_10	ASV_10
38b7580c13cf081c9f279006c2dc70b9	Sample241	0	S16	-8	Responders	Bifidobacterium	Bifidobacterium longum	ASV_4	ASV_4
5859c644498bf396619fcca4ed014b8d	Sample241	0	S16	-8	Non-responders	Bacteroides	Bacteroides xylanisolvens	ASV_8	ASV_8
2ee585c245a593473acb21bdf1d7a460	Sample241	0.0915	S16	-8	Responders	Anaerostipes	Anaerostipes hadrus	ASV_7	ASV_7
0ae2ea78213ca741ded6f9b30042d4b1	Sample241	0	S16	-8	Non-responders	Anaerostipes	Anaerostipes hadrus	ASV_3	ASV_3
73095392f7c7ecdff313b8558644334c	Sample241	0	S16	-8	Responders	Anaerostipes	Anaerostipes hadrus	ASV_5	ASV_5
3f3a0eaeea9c0690b6ede1b17b4fd8ce	Sample253	0	S21	-8	NA	Bifidobacterium	Bifidobacterium adolescentis	ASV_1	ASV_1
31c7bc067538dcf7916e8b7cbefa44e5	Sample253	0.153	S21	-8	NA	Anaerostipes	Anaerostipes hadrus	ASV_2	ASV_2
ce0837f50ab0a7abc73bddc82e8b55e6	Sample253	1.6676	S21	-8	NA	Bacteroides	Bacteroides xylanisolvens	ASV_9	ASV_9
15e05255b2aa8ee3524ca61eb207bb18	Sample253	0.6287	S21	-8	NA	Collinsella	Collinsella aerofaciens	ASV_6	ASV_6
d91b5c77b23b27230a16c7dc4325f4cd	Sample253	0	S21	-8	NA	Roseburia	Roseburia intestinalis	ASV_10	ASV_10
38b7580c13cf081c9f279006c2dc70b9	Sample253	0.0084	S21	-8	NA	Bifidobacterium	Bifidobacterium longum	ASV_4	ASV_4
5859c644498bf396619fcca4ed014b8d	Sample253	0.8254	S21	-8	NA	Bacteroides	Bacteroides xylanisolvens	ASV_8	ASV_8
2ee585c245a593473acb21bdf1d7a460	Sample253	0	S21	-8	NA	Anaerostipes	Anaerostipes hadrus	ASV_7	ASV_7
0ae2ea78213ca741ded6f9b30042d4b1	Sample253	0	S21	-8	NA	Anaerostipes	Anaerostipes hadrus	ASV_3	ASV_3
73095392f7c7ecdff313b8558644334c	Sample253	0	S21	-8	NA	Anaerostipes	Anaerostipes hadrus	ASV_5	ASV_5
3f3a0eaeea9c0690b6ede1b17b4fd8ce	Sample200	2.7374	S4	-8	Non-responders	Bifidobacterium	Bifidobacterium adolescentis	ASV_1	ASV_1
31c7bc067538dcf7916e8b7cbefa44e5	Sample200	0.3514	S4	-8	Non-responders	Anaerostipes	Anaerostipes hadrus	ASV_2	ASV_2
ce0837f50ab0a7abc73bddc82e8b55e6	Sample200	0.0882	S4	-8	Responders	Bacteroides	Bacteroides xylanisolvens	ASV_9	ASV_9
15e05255b2aa8ee3524ca61eb207bb18	Sample200	0.0441	S4	-8	Responders	Collinsella	Collinsella aerofaciens	ASV_6	ASV_6
d91b5c77b23b27230a16c7dc4325f4cd	Sample200	0	S4	-8	Non-responders	Roseburia	Roseburia intestinalis	ASV_10	ASV_10
38b7580c13cf081c9f279006c2dc70b9	Sample200	0.2124	S4	-8	Non-responders	Bifidobacterium	Bifidobacterium longum	ASV_4	ASV_4
5859c644498bf396619fcca4ed014b8d	Sample200	0	S4	-8	Responders	Bacteroides	Bacteroides xylanisolvens	ASV_8	ASV_8
2ee585c245a593473acb21bdf1d7a460	Sample200	0.0708	S4	-8	Non-responders	Anaerostipes	Anaerostipes hadrus	ASV_7	ASV_7
0ae2ea78213ca741ded6f9b30042d4b1	Sample200	0.0347	S4	-8	Non-responders	Anaerostipes	Anaerostipes hadrus	ASV_3	ASV_3
73095392f7c7ecdff313b8558644334c	Sample200	0.0334	S4	-8	Non-responders	Anaerostipes	Anaerostipes hadrus	ASV_5	ASV_5
3f3a0eaeea9c0690b6ede1b17b4fd8ce	Sample193	0.3448	S1	0	Responders	Bifidobacterium	Bifidobacterium adolescentis	ASV_1	ASV_1
31c7bc067538dcf7916e8b7cbefa44e5	Sample193	0.8251	S1	0	Responders	Anaerostipes	Anaerostipes hadrus	ASV_2	ASV_2
ce0837f50ab0a7abc73bddc82e8b55e6	Sample193	0.0909	S1	0	Non-responders	Bacteroides	Bacteroides xylanisolvens	ASV_9	ASV_9
15e05255b2aa8ee3524ca61eb207bb18	Sample193	0.4746	S1	0	Responders	Collinsella	Collinsella aerofaciens	ASV_6	ASV_6
d91b5c77b23b27230a16c7dc4325f4cd	Sample193	0.439	S1	0	Non-responders	Roseburia	Roseburia intestinalis	ASV_10	ASV_10
38b7580c13cf081c9f279006c2dc70b9	Sample193	0.1406	S1	0	Responders	Bifidobacterium	Bifidobacterium longum	ASV_4	ASV_4
5859c644498bf396619fcca4ed014b8d	Sample193	0	S1	0	Non-responders	Bacteroides	Bacteroides xylanisolvens	ASV_8	ASV_8
2ee585c245a593473acb21bdf1d7a460	Sample193	0	S1	0	Non-responders	Anaerostipes	Anaerostipes hadrus	ASV_7	ASV_7
0ae2ea78213ca741ded6f9b30042d4b1	Sample193	0.5242	S1	0	Responders	Anaerostipes	Anaerostipes hadrus	ASV_3	ASV_3
73095392f7c7ecdff313b8558644334c	Sample193	0	S1	0	Non-responders	Anaerostipes	Anaerostipes hadrus	ASV_5	ASV_5
3f3a0eaeea9c0690b6ede1b17b4fd8ce	Sample225	0	S10	0	Non-responders	Bifidobacterium	Bifidobacterium adolescentis	ASV_1	ASV_1
31c7bc067538dcf7916e8b7cbefa44e5	Sample225	0.1691	S10	0	Non-responders	Anaerostipes	Anaerostipes hadrus	ASV_2	ASV_2
ce0837f50ab0a7abc73bddc82e8b55e6	Sample225	0.0828	S10	0	Non-responders	Bacteroides	Bacteroides xylanisolvens	ASV_9	ASV_9
15e05255b2aa8ee3524ca61eb207bb18	Sample225	1.9705	S10	0	Non-responders	Collinsella	Collinsella aerofaciens	ASV_6	ASV_6
d91b5c77b23b27230a16c7dc4325f4cd	Sample225	0.821	S10	0	Responders	Roseburia	Roseburia intestinalis	ASV_10	ASV_10
38b7580c13cf081c9f279006c2dc70b9	Sample225	0	S10	0	Non-responders	Bifidobacterium	Bifidobacterium longum	ASV_4	ASV_4
5859c644498bf396619fcca4ed014b8d	Sample225	0	S10	0	Non-responders	Bacteroides	Bacteroides xylanisolvens	ASV_8	ASV_8
2ee585c245a593473acb21bdf1d7a460	Sample225	0.2032	S10	0	Non-responders	Anaerostipes	Anaerostipes hadrus	ASV_7	ASV_7
0ae2ea78213ca741ded6f9b30042d4b1	Sample225	0.0077	S10	0	Non-responders	Anaerostipes	Anaerostipes hadrus	ASV_3	ASV_3
73095392f7c7ecdff313b8558644334c	Sample225	0.1252	S10	0	Non-responders	Anaerostipes	Anaerostipes hadrus	ASV_5	ASV_5
3f3a0eaeea9c0690b6ede1b17b4fd8ce	Sample229	0.0081	S11	0	Non-responders	Bifidobacterium	Bifidobacterium adolescentis	ASV_1	ASV_1
31c7bc067538dcf7916e8b7cbefa44e5	Sample229	0.2941	S11	0	Responders	Anaerostipes	Anaerostipes hadrus	ASV_2	ASV_2
ce0837f50ab0a7abc73bddc82e8b55e6	Sample229	0	S11	0	Non-responders	Bacteroides	Bacteroides xylanisolvens	ASV_9	ASV_9
15e05255b2aa8ee3524ca61eb207bb18	Sample229	0.0163	S11	0	Non-responders	Collinsella	Collinsella aerofaciens	ASV_6	ASV_6
d91b5c77b23b27230a16c7dc4325f4cd	Sample229	0	S11	0	Non-responders	Roseburia	Roseburia intestinalis	ASV_10	ASV_10
38b7580c13cf081c9f279006c2dc70b9	Sample229	0	S11	0	Non-responders	Bifidobacterium	Bifidobacterium longum	ASV_4	ASV_4
5859c644498bf396619fcca4ed014b8d	Sample229	0	S11	0	Non-responders	Bacteroides	Bacteroides xylanisolvens	ASV_8	ASV_8
2ee585c245a593473acb21bdf1d7a460	Sample229	0.0023	S11	0	Non-responders	Anaerostipes	Anaerostipes hadrus	ASV_7	ASV_7
0ae2ea78213ca741ded6f9b30042d4b1	Sample229	0.0012	S11	0	Responders	Anaerostipes	Anaerostipes hadrus	ASV_3	ASV_3
73095392f7c7ecdff313b8558644334c	Sample229	0.0477	S11	0	Responders	Anaerostipes	Anaerostipes hadrus	ASV_5	ASV_5
3f3a0eaeea9c0690b6ede1b17b4fd8ce	Sample222	0	S12	0	Responders	Bifidobacterium	Bifidobacterium adolescentis	ASV_1	ASV_1
31c7bc067538dcf7916e8b7cbefa44e5	Sample222	0.8104	S12	0	Responders	Anaerostipes	Anaerostipes hadrus	ASV_2	ASV_2
ce0837f50ab0a7abc73bddc82e8b55e6	Sample222	0	S12	0	Non-responders	Bacteroides	Bacteroides xylanisolvens	ASV_9	ASV_9
15e05255b2aa8ee3524ca61eb207bb18	Sample222	0.0272	S12	0	Non-responders	Collinsella	Collinsella aerofaciens	ASV_6	ASV_6
d91b5c77b23b27230a16c7dc4325f4cd	Sample222	0.9388	S12	0	Non-responders	Roseburia	Roseburia intestinalis	ASV_10	ASV_10
38b7580c13cf081c9f279006c2dc70b9	Sample222	0	S12	0	Non-responders	Bifidobacterium	Bifidobacterium longum	ASV_4	ASV_4
5859c644498bf396619fcca4ed014b8d	Sample222	0	S12	0	Responders	Bacteroides	Bacteroides xylanisolvens	ASV_8	ASV_8
2ee585c245a593473acb21bdf1d7a460	Sample222	0.0091	S12	0	Responders	Anaerostipes	Anaerostipes hadrus	ASV_7	ASV_7
0ae2ea78213ca741ded6f9b30042d4b1	Sample222	0.3942	S12	0	Responders	Anaerostipes	Anaerostipes hadrus	ASV_3	ASV_3
73095392f7c7ecdff313b8558644334c	Sample222	0.494	S12	0	Responders	Anaerostipes	Anaerostipes hadrus	ASV_5	ASV_5
3f3a0eaeea9c0690b6ede1b17b4fd8ce	Sample235	0.3297	S13	0	Responders	Bifidobacterium	Bifidobacterium adolescentis	ASV_1	ASV_1
31c7bc067538dcf7916e8b7cbefa44e5	Sample235	0.2462	S13	0	Non-responders	Anaerostipes	Anaerostipes hadrus	ASV_2	ASV_2
ce0837f50ab0a7abc73bddc82e8b55e6	Sample235	0.0647	S13	0	Responders	Bacteroides	Bacteroides xylanisolvens	ASV_9	ASV_9
15e05255b2aa8ee3524ca61eb207bb18	Sample235	0.6199	S13	0	Non-responders	Collinsella	Collinsella aerofaciens	ASV_6	ASV_6
d91b5c77b23b27230a16c7dc4325f4cd	Sample235	0.1903	S13	0	Responders	Roseburia	Roseburia intestinalis	ASV_10	ASV_10
38b7580c13cf081c9f279006c2dc70b9	Sample235	0.0829	S13	0	Non-responders	Bifidobacterium	Bifidobacterium longum	ASV_4	ASV_4
5859c644498bf396619fcca4ed014b8d	Sample235	0.0408	S13	0	Responders	Bacteroides	Bacteroides xylanisolvens	ASV_8	ASV_8
2ee585c245a593473acb21bdf1d7a460	Sample235	0.1231	S13	0	Non-responders	Anaerostipes	Anaerostipes hadrus	ASV_7	ASV_7
0ae2ea78213ca741ded6f9b30042d4b1	Sample235	0.0258	S13	0	Non-responders	Anaerostipes	Anaerostipes hadrus	ASV_3	ASV_3
73095392f7c7ecdff313b8558644334c	Sample235	0.049	S13	0	Non-responders	Anaerostipes	Anaerostipes hadrus	ASV_5	ASV_5
3f3a0eaeea9c0690b6ede1b17b4fd8ce	Sample239	0.3337	S14	0	Responders	Bifidobacterium	Bifidobacterium adolescentis	ASV_1	ASV_1
31c7bc067538dcf7916e8b7cbefa44e5	Sample239	0.24	S14	0	Non-responders	Anaerostipes	Anaerostipes hadrus	ASV_2	ASV_2
ce0837f50ab0a7abc73bddc82e8b55e6	Sample239	2.2079	S14	0	Non-responders	Bacteroides	Bacteroides xylanisolvens	ASV_9	ASV_9
15e05255b2aa8ee3524ca61eb207bb18	Sample239	0.429	S14	0	Non-responders	Collinsella	Collinsella aerofaciens	ASV_6	ASV_6
d91b5c77b23b27230a16c7dc4325f4cd	Sample239	0	S14	0	Non-responders	Roseburia	Roseburia intestinalis	ASV_10	ASV_10
38b7580c13cf081c9f279006c2dc70b9	Sample239	0.0817	S14	0	Non-responders	Bifidobacterium	Bifidobacterium longum	ASV_4	ASV_4
5859c644498bf396619fcca4ed014b8d	Sample239	0.1089	S14	0	Responders	Bacteroides	Bacteroides xylanisolvens	ASV_8	ASV_8
2ee585c245a593473acb21bdf1d7a460	Sample239	0.1566	S14	0	Non-responders	Anaerostipes	Anaerostipes hadrus	ASV_7	ASV_7
0ae2ea78213ca741ded6f9b30042d4b1	Sample239	0	S14	0	Responders	Anaerostipes	Anaerostipes hadrus	ASV_3	ASV_3
73095392f7c7ecdff313b8558644334c	Sample239	0	S14	0	Responders	Anaerostipes	Anaerostipes hadrus	ASV_5	ASV_5
3f3a0eaeea9c0690b6ede1b17b4fd8ce	Sample232	0.2198	S15	0	Responders	Bifidobacterium	Bifidobacterium adolescentis	ASV_1	ASV_1
31c7bc067538dcf7916e8b7cbefa44e5	Sample232	0.172	S15	0	Non-responders	Anaerostipes	Anaerostipes hadrus	ASV_2	ASV_2
ce0837f50ab0a7abc73bddc82e8b55e6	Sample232	1.4725	S15	0	Responders	Bacteroides	Bacteroides xylanisolvens	ASV_9	ASV_9
15e05255b2aa8ee3524ca61eb207bb18	Sample232	0	S15	0	Non-responders	Collinsella	Collinsella aerofaciens	ASV_6	ASV_6
d91b5c77b23b27230a16c7dc4325f4cd	Sample232	1.8324	S15	0	Non-responders	Roseburia	Roseburia intestinalis	ASV_10	ASV_10
38b7580c13cf081c9f279006c2dc70b9	Sample232	0.0421	S15	0	Non-responders	Bifidobacterium	Bifidobacterium longum	ASV_4	ASV_4
5859c644498bf396619fcca4ed014b8d	Sample232	0.0661	S15	0	Non-responders	Bacteroides	Bacteroides xylanisolvens	ASV_8	ASV_8
2ee585c245a593473acb21bdf1d7a460	Sample232	0.0615	S15	0	Non-responders	Anaerostipes	Anaerostipes hadrus	ASV_7	ASV_7
0ae2ea78213ca741ded6f9b30042d4b1	Sample232	0.0512	S15	0	Responders	Anaerostipes	Anaerostipes hadrus	ASV_3	ASV_3
73095392f7c7ecdff313b8558644334c	Sample232	0.0433	S15	0	Responders	Anaerostipes	Anaerostipes hadrus	ASV_5	ASV_5
3f3a0eaeea9c0690b6ede1b17b4fd8ce	Sample246	0.583	S16	0	Responders	Bifidobacterium	Bifidobacterium adolescentis	ASV_1	ASV_1
31c7bc067538dcf7916e8b7cbefa44e5	Sample246	1.0197	S16	0	Non-responders	Anaerostipes	Anaerostipes hadrus	ASV_2	ASV_2
ce0837f50ab0a7abc73bddc82e8b55e6	Sample246	0.6934	S16	0	Non-responders	Bacteroides	Bacteroides xylanisolvens	ASV_9	ASV_9
15e05255b2aa8ee3524ca61eb207bb18	Sample246	1.175	S16	0	Responders	Collinsella	Collinsella aerofaciens	ASV_6	ASV_6
d91b5c77b23b27230a16c7dc4325f4cd	Sample246	0.3165	S16	0	Non-responders	Roseburia	Roseburia intestinalis	ASV_10	ASV_10
38b7580c13cf081c9f279006c2dc70b9	Sample246	0.2453	S16	0	Responders	Bifidobacterium	Bifidobacterium longum	ASV_4	ASV_4
5859c644498bf396619fcca4ed014b8d	Sample246	0.202	S16	0	Non-responders	Bacteroides	Bacteroides xylanisolvens	ASV_8	ASV_8
2ee585c245a593473acb21bdf1d7a460	Sample246	0.3132	S16	0	Responders	Anaerostipes	Anaerostipes hadrus	ASV_7	ASV_7
0ae2ea78213ca741ded6f9b30042d4b1	Sample246	0.2224	S16	0	Non-responders	Anaerostipes	Anaerostipes hadrus	ASV_3	ASV_3
73095392f7c7ecdff313b8558644334c	Sample246	0.0311	S16	0	Responders	Anaerostipes	Anaerostipes hadrus	ASV_5	ASV_5
3f3a0eaeea9c0690b6ede1b17b4fd8ce	Sample250	0.0099	S17	0	Responders	Bifidobacterium	Bifidobacterium adolescentis	ASV_1	ASV_1
31c7bc067538dcf7916e8b7cbefa44e5	Sample250	0.472	S17	0	Non-responders	Anaerostipes	Anaerostipes hadrus	ASV_2	ASV_2
ce0837f50ab0a7abc73bddc82e8b55e6	Sample250	0	S17	0	Non-responders	Bacteroides	Bacteroides xylanisolvens	ASV_9	ASV_9
15e05255b2aa8ee3524ca61eb207bb18	Sample250	0.2525	S17	0	Non-responders	Collinsella	Collinsella aerofaciens	ASV_6	ASV_6
d91b5c77b23b27230a16c7dc4325f4cd	Sample250	0	S17	0	Non-responders	Roseburia	Roseburia intestinalis	ASV_10	ASV_10
38b7580c13cf081c9f279006c2dc70b9	Sample250	0	S17	0	Non-responders	Bifidobacterium	Bifidobacterium longum	ASV_4	ASV_4
5859c644498bf396619fcca4ed014b8d	Sample250	0	S17	0	Non-responders	Bacteroides	Bacteroides xylanisolvens	ASV_8	ASV_8
2ee585c245a593473acb21bdf1d7a460	Sample250	0.3466	S17	0	Non-responders	Anaerostipes	Anaerostipes hadrus	ASV_7	ASV_7
0ae2ea78213ca741ded6f9b30042d4b1	Sample250	0.0033	S17	0	Responders	Anaerostipes	Anaerostipes hadrus	ASV_3	ASV_3
73095392f7c7ecdff313b8558644334c	Sample250	0.2129	S17	0	Non-responders	Anaerostipes	Anaerostipes hadrus	ASV_5	ASV_5
3f3a0eaeea9c0690b6ede1b17b4fd8ce	Sample243	0.3878	S18	0	Non-responders	Bifidobacterium	Bifidobacterium adolescentis	ASV_1	ASV_1
31c7bc067538dcf7916e8b7cbefa44e5	Sample243	0.1603	S18	0	Responders	Anaerostipes	Anaerostipes hadrus	ASV_2	ASV_2
ce0837f50ab0a7abc73bddc82e8b55e6	Sample243	0.1032	S18	0	Non-responders	Bacteroides	Bacteroides xylanisolvens	ASV_9	ASV_9
15e05255b2aa8ee3524ca61eb207bb18	Sample243	0.6973	S18	0	Non-responders	Collinsella	Collinsella aerofaciens	ASV_6	ASV_6
d91b5c77b23b27230a16c7dc4325f4cd	Sample243	1.6034	S18	0	Non-responders	Roseburia	Roseburia intestinalis	ASV_10	ASV_10
38b7580c13cf081c9f279006c2dc70b9	Sample243	0.4151	S18	0	Non-responders	Bifidobacterium	Bifidobacterium longum	ASV_4	ASV_4
5859c644498bf396619fcca4ed014b8d	Sample243	0	S18	0	Non-responders	Bacteroides	Bacteroides xylanisolvens	ASV_8	ASV_8
2ee585c245a593473acb21bdf1d7a460	Sample243	0.2585	S18	0	Non-responders	Anaerostipes	Anaerostipes hadrus	ASV_7	ASV_7
0ae2ea78213ca741ded6f9b30042d4b1	Sample243	0	S18	0	Non-responders	Anaerostipes	Anaerostipes hadrus	ASV_3	ASV_3
73095392f7c7ecdff313b8558644334c	Sample243	0	S18	0	Non-responders	Anaerostipes	Anaerostipes hadrus	ASV_5	ASV_5
3f3a0eaeea9c0690b6ede1b17b4fd8ce	Sample258	0	S19	0	Non-responders	Bifidobacterium	Bifidobacterium adolescentis	ASV_1	ASV_1
31c7bc067538dcf7916e8b7cbefa44e5	Sample258	0.5997	S19	0	Non-responders	Anaerostipes	Anaerostipes hadrus	ASV_2	ASV_2
ce0837f50ab0a7abc73bddc82e8b55e6	Sample258	0	S19	0	Non-responders	Bacteroides	Bacteroides xylanisolvens	ASV_9	ASV_9
15e05255b2aa8ee3524ca61eb207bb18	Sample258	0.9458	S19	0	Responders	Collinsella	Collinsella aerofaciens	ASV_6	ASV_6
d91b5c77b23b27230a16c7dc4325f4cd	Sample258	0.5313	S19	0	Responders	Roseburia	Roseburia intestinalis	ASV_10	ASV_10
38b7580c13cf081c9f279006c2dc70b9	Sample258	0.5905	S19	0	Non-responders	Bifidobacterium	Bifidobacterium longum	ASV_4	ASV_4
5859c644498bf396619fcca4ed014b8d	Sample258	0	S19	0	Non-responders	Bacteroides	Bacteroides xylanisolvens	ASV_8	ASV_8
2ee585c245a593473acb21bdf1d7a460	Sample258	0	S19	0	Non-responders	Anaerostipes	Anaerostipes hadrus	ASV_7	ASV_7
0ae2ea78213ca741ded6f9b30042d4b1	Sample258	0	S19	0	Non-responders	Anaerostipes	Anaerostipes hadrus	ASV_3	ASV_3
73095392f7c7ecdff313b8558644334c	Sample258	0	S19	0	Non-responders	Anaerostipes	Anaerostipes hadrus	ASV_5	ASV_5
3f3a0eaeea9c0690b6ede1b17b4fd8ce	Sample197	0.2384	S2	0	Responders	Bifidobacterium	Bifidobacterium adolescentis	ASV_1	ASV_1
31c7bc067538dcf7916e8b7cbefa44e5	Sample197	0.1635	S2	0	Non-responders	Anaerostipes	Anaerostipes hadrus	ASV_2	ASV_2
ce0837f50ab0a7abc73bddc82e8b55e6	Sample197	0.3683	S2	0	Non-responders	Bacteroides	Bacteroides xylanisolvens	ASV_9	ASV_9
15e05255b2aa8ee3524ca61eb207bb18	Sample197	0	S2	0	Non-responders	Collinsella	Collinsella aerofaciens	ASV_6	ASV_6
d91b5c77b23b27230a16c7dc4325f4cd	Sample197	0	S2	0	Non-responders	Roseburia	Roseburia intestinalis	ASV_10	ASV_10
38b7580c13cf081c9f279006c2dc70b9	Sample197	0.1238	S2	0	Responders	Bifidobacterium	Bifidobacterium longum	ASV_4	ASV_4
5859c644498bf396619fcca4ed014b8d	Sample197	0.1956	S2	0	Non-responders	Bacteroides	Bacteroides xylanisolvens	ASV_8	ASV_8
2ee585c245a593473acb21bdf1d7a460	Sample197	0	S2	0	Non-responders	Anaerostipes	Anaerostipes hadrus	ASV_7	ASV_7
0ae2ea78213ca741ded6f9b30042d4b1	Sample197	0	S2	0	Non-responders	Anaerostipes	Anaerostipes hadrus	ASV_3	ASV_3
73095392f7c7ecdff313b8558644334c	Sample197	0	S2	0	Non-responders	Anaerostipes	Anaerostipes hadrus	ASV_5	ASV_5
3f3a0eaeea9c0690b6ede1b17b4fd8ce	Sample262	0.2613	S20	0	Non-responders	Bifidobacterium	Bifidobacterium adolescentis	ASV_1	ASV_1
31c7bc067538dcf7916e8b7cbefa44e5	Sample262	0.5759	S20	0	Responders	Anaerostipes	Anaerostipes hadrus	ASV_2	ASV_2
ce0837f50ab0a7abc73bddc82e8b55e6	Sample262	1.1904	S20	0	Non-responders	Bacteroides	Bacteroides xylanisolvens	ASV_9	ASV_9
15e05255b2aa8ee3524ca61eb207bb18	Sample262	0	S20	0	Responders	Collinsella	Collinsella aerofaciens	ASV_6	ASV_6
d91b5c77b23b27230a16c7dc4325f4cd	Sample262	0.0828	S20	0	Non-responders	Roseburia	Roseburia intestinalis	ASV_10	ASV_10
38b7580c13cf081c9f279006c2dc70b9	Sample262	0.1159	S20	0	Non-responders	Bifidobacterium	Bifidobacterium longum	ASV_4	ASV_4
5859c644498bf396619fcca4ed014b8d	Sample262	0	S20	0	Non-responders	Bacteroides	Bacteroides xylanisolvens	ASV_8	ASV_8
2ee585c245a593473acb21bdf1d7a460	Sample262	0	S20	0	Non-responders	Anaerostipes	Anaerostipes hadrus	ASV_7	ASV_7
0ae2ea78213ca741ded6f9b30042d4b1	Sample262	0	S20	0	Non-responders	Anaerostipes	Anaerostipes hadrus	ASV_3	ASV_3
73095392f7c7ecdff313b8558644334c	Sample262	0	S20	0	Non-responders	Anaerostipes	Anaerostipes hadrus	ASV_5	ASV_5
3f3a0eaeea9c0690b6ede1b17b4fd8ce	Sample86	0.254	S21	0	NA	Bifidobacterium	Bifidobacterium adolescentis	ASV_1	ASV_1
31c7bc067538dcf7916e8b7cbefa44e5	Sample86	1.0186	S21	0	NA	Anaerostipes	Anaerostipes hadrus	ASV_2	ASV_2
ce0837f50ab0a7abc73bddc82e8b55e6	Sample86	1.8279	S21	0	NA	Bacteroides	Bacteroides xylanisolvens	ASV_9	ASV_9
15e05255b2aa8ee3524ca61eb207bb18	Sample86	2.2812	S21	0	NA	Collinsella	Collinsella aerofaciens	ASV_6	ASV_6
d91b5c77b23b27230a16c7dc4325f4cd	Sample86	0.117	S21	0	NA	Roseburia	Roseburia intestinalis	ASV_10	ASV_10
38b7580c13cf081c9f279006c2dc70b9	Sample86	0	S21	0	NA	Bifidobacterium	Bifidobacterium longum	ASV_4	ASV_4
5859c644498bf396619fcca4ed014b8d	Sample86	0.8766	S21	0	NA	Bacteroides	Bacteroides xylanisolvens	ASV_8	ASV_8
2ee585c245a593473acb21bdf1d7a460	Sample86	0.2341	S21	0	NA	Anaerostipes	Anaerostipes hadrus	ASV_7	ASV_7
0ae2ea78213ca741ded6f9b30042d4b1	Sample86	0	S21	0	NA	Anaerostipes	Anaerostipes hadrus	ASV_3	ASV_3
73095392f7c7ecdff313b8558644334c	Sample86	0	S21	0	NA	Anaerostipes	Anaerostipes hadrus	ASV_5	ASV_5
3f3a0eaeea9c0690b6ede1b17b4fd8ce	Sample189	0	S3	0	Non-responders	Bifidobacterium	Bifidobacterium adolescentis	ASV_1	ASV_1
31c7bc067538dcf7916e8b7cbefa44e5	Sample189	0.1437	S3	0	Responders	Anaerostipes	Anaerostipes hadrus	ASV_2	ASV_2
ce0837f50ab0a7abc73bddc82e8b55e6	Sample189	1.135	S3	0	Non-responders	Bacteroides	Bacteroides xylanisolvens	ASV_9	ASV_9
15e05255b2aa8ee3524ca61eb207bb18	Sample189	0.3664	S3	0	Non-responders	Collinsella	Collinsella aerofaciens	ASV_6	ASV_6
d91b5c77b23b27230a16c7dc4325f4cd	Sample189	0	S3	0	Non-responders	Roseburia	Roseburia intestinalis	ASV_10	ASV_10
38b7580c13cf081c9f279006c2dc70b9	Sample189	0.018	S3	0	Responders	Bifidobacterium	Bifidobacterium longum	ASV_4	ASV_4
5859c644498bf396619fcca4ed014b8d	Sample189	0	S3	0	Non-responders	Bacteroides	Bacteroides xylanisolvens	ASV_8	ASV_8
2ee585c245a593473acb21bdf1d7a460	Sample189	0.0287	S3	0	Responders	Anaerostipes	Anaerostipes hadrus	ASV_7	ASV_7
0ae2ea78213ca741ded6f9b30042d4b1	Sample189	0.0395	S3	0	Responders	Anaerostipes	Anaerostipes hadrus	ASV_3	ASV_3
73095392f7c7ecdff313b8558644334c	Sample189	0.0359	S3	0	Responders	Anaerostipes	Anaerostipes hadrus	ASV_5	ASV_5
3f3a0eaeea9c0690b6ede1b17b4fd8ce	Sample264	4.0589	S4	0	Non-responders	Bifidobacterium	Bifidobacterium adolescentis	ASV_1	ASV_1
31c7bc067538dcf7916e8b7cbefa44e5	Sample264	0.2316	S4	0	Non-responders	Anaerostipes	Anaerostipes hadrus	ASV_2	ASV_2
ce0837f50ab0a7abc73bddc82e8b55e6	Sample264	0.0974	S4	0	Responders	Bacteroides	Bacteroides xylanisolvens	ASV_9	ASV_9
15e05255b2aa8ee3524ca61eb207bb18	Sample264	0.0087	S4	0	Responders	Collinsella	Collinsella aerofaciens	ASV_6	ASV_6
d91b5c77b23b27230a16c7dc4325f4cd	Sample264	0	S4	0	Non-responders	Roseburia	Roseburia intestinalis	ASV_10	ASV_10
38b7580c13cf081c9f279006c2dc70b9	Sample264	0.197	S4	0	Non-responders	Bifidobacterium	Bifidobacterium longum	ASV_4	ASV_4
5859c644498bf396619fcca4ed014b8d	Sample264	0	S4	0	Responders	Bacteroides	Bacteroides xylanisolvens	ASV_8	ASV_8
2ee585c245a593473acb21bdf1d7a460	Sample264	0.0455	S4	0	Non-responders	Anaerostipes	Anaerostipes hadrus	ASV_7	ASV_7
0ae2ea78213ca741ded6f9b30042d4b1	Sample264	0.0974	S4	0	Non-responders	Anaerostipes	Anaerostipes hadrus	ASV_3	ASV_3
73095392f7c7ecdff313b8558644334c	Sample264	0.0087	S4	0	Non-responders	Anaerostipes	Anaerostipes hadrus	ASV_5	ASV_5
3f3a0eaeea9c0690b6ede1b17b4fd8ce	Sample204	0.4898	S5	0	Non-responders	Bifidobacterium	Bifidobacterium adolescentis	ASV_1	ASV_1
31c7bc067538dcf7916e8b7cbefa44e5	Sample204	0.0651	S5	0	Non-responders	Anaerostipes	Anaerostipes hadrus	ASV_2	ASV_2
ce0837f50ab0a7abc73bddc82e8b55e6	Sample204	0.0615	S5	0	Responders	Bacteroides	Bacteroides xylanisolvens	ASV_9	ASV_9
15e05255b2aa8ee3524ca61eb207bb18	Sample204	0.6236	S5	0	Non-responders	Collinsella	Collinsella aerofaciens	ASV_6	ASV_6
d91b5c77b23b27230a16c7dc4325f4cd	Sample204	0	S5	0	Non-responders	Roseburia	Roseburia intestinalis	ASV_10	ASV_10
38b7580c13cf081c9f279006c2dc70b9	Sample204	0.0795	S5	0	Responders	Bifidobacterium	Bifidobacterium longum	ASV_4	ASV_4
5859c644498bf396619fcca4ed014b8d	Sample204	0	S5	0	Responders	Bacteroides	Bacteroides xylanisolvens	ASV_8	ASV_8
2ee585c245a593473acb21bdf1d7a460	Sample204	0.0687	S5	0	Non-responders	Anaerostipes	Anaerostipes hadrus	ASV_7	ASV_7
0ae2ea78213ca741ded6f9b30042d4b1	Sample204	0	S5	0	Non-responders	Anaerostipes	Anaerostipes hadrus	ASV_3	ASV_3
73095392f7c7ecdff313b8558644334c	Sample204	0	S5	0	Non-responders	Anaerostipes	Anaerostipes hadrus	ASV_5	ASV_5
3f3a0eaeea9c0690b6ede1b17b4fd8ce	Sample151	0.9794	S6	0	Responders	Bifidobacterium	Bifidobacterium adolescentis	ASV_1	ASV_1
31c7bc067538dcf7916e8b7cbefa44e5	Sample151	0	S6	0	Non-responders	Anaerostipes	Anaerostipes hadrus	ASV_2	ASV_2
ce0837f50ab0a7abc73bddc82e8b55e6	Sample151	1.8834	S6	0	Non-responders	Bacteroides	Bacteroides xylanisolvens	ASV_9	ASV_9
15e05255b2aa8ee3524ca61eb207bb18	Sample151	0.3315	S6	0	Non-responders	Collinsella	Collinsella aerofaciens	ASV_6	ASV_6
d91b5c77b23b27230a16c7dc4325f4cd	Sample151	0.5575	S6	0	Responders	Roseburia	Roseburia intestinalis	ASV_10	ASV_10
38b7580c13cf081c9f279006c2dc70b9	Sample151	0	S6	0	Non-responders	Bifidobacterium	Bifidobacterium longum	ASV_4	ASV_4
5859c644498bf396619fcca4ed014b8d	Sample151	0	S6	0	Non-responders	Bacteroides	Bacteroides xylanisolvens	ASV_8	ASV_8
2ee585c245a593473acb21bdf1d7a460	Sample151	0.2712	S6	0	Non-responders	Anaerostipes	Anaerostipes hadrus	ASV_7	ASV_7
0ae2ea78213ca741ded6f9b30042d4b1	Sample151	0	S6	0	Non-responders	Anaerostipes	Anaerostipes hadrus	ASV_3	ASV_3
73095392f7c7ecdff313b8558644334c	Sample151	0	S6	0	Non-responders	Anaerostipes	Anaerostipes hadrus	ASV_5	ASV_5
3f3a0eaeea9c0690b6ede1b17b4fd8ce	Sample213	0	S7	0	Non-responders	Bifidobacterium	Bifidobacterium adolescentis	ASV_1	ASV_1
31c7bc067538dcf7916e8b7cbefa44e5	Sample213	0.2996	S7	0	Responders	Anaerostipes	Anaerostipes hadrus	ASV_2	ASV_2
ce0837f50ab0a7abc73bddc82e8b55e6	Sample213	0.2426	S7	0	Responders	Bacteroides	Bacteroides xylanisolvens	ASV_9	ASV_9
15e05255b2aa8ee3524ca61eb207bb18	Sample213	0.0911	S7	0	Non-responders	Collinsella	Collinsella aerofaciens	ASV_6	ASV_6
d91b5c77b23b27230a16c7dc4325f4cd	Sample213	0.2198	S7	0	Non-responders	Roseburia	Roseburia intestinalis	ASV_10	ASV_10
38b7580c13cf081c9f279006c2dc70b9	Sample213	0.0478	S7	0	Non-responders	Bifidobacterium	Bifidobacterium longum	ASV_4	ASV_4
5859c644498bf396619fcca4ed014b8d	Sample213	0	S7	0	Non-responders	Bacteroides	Bacteroides xylanisolvens	ASV_8	ASV_8
2ee585c245a593473acb21bdf1d7a460	Sample213	0.1299	S7	0	Non-responders	Anaerostipes	Anaerostipes hadrus	ASV_7	ASV_7
0ae2ea78213ca741ded6f9b30042d4b1	Sample213	0.074	S7	0	Responders	Anaerostipes	Anaerostipes hadrus	ASV_3	ASV_3
73095392f7c7ecdff313b8558644334c	Sample213	0.0957	S7	0	Non-responders	Anaerostipes	Anaerostipes hadrus	ASV_5	ASV_5
3f3a0eaeea9c0690b6ede1b17b4fd8ce	Sample217	0.9097	S8	0	Responders	Bifidobacterium	Bifidobacterium adolescentis	ASV_1	ASV_1
31c7bc067538dcf7916e8b7cbefa44e5	Sample217	1.2187	S8	0	Responders	Anaerostipes	Anaerostipes hadrus	ASV_2	ASV_2
ce0837f50ab0a7abc73bddc82e8b55e6	Sample217	0.2577	S8	0	Non-responders	Bacteroides	Bacteroides xylanisolvens	ASV_9	ASV_9
15e05255b2aa8ee3524ca61eb207bb18	Sample217	0	S8	0	Non-responders	Collinsella	Collinsella aerofaciens	ASV_6	ASV_6
d91b5c77b23b27230a16c7dc4325f4cd	Sample217	0.2492	S8	0	Non-responders	Roseburia	Roseburia intestinalis	ASV_10	ASV_10
38b7580c13cf081c9f279006c2dc70b9	Sample217	0.1639	S8	0	Responders	Bifidobacterium	Bifidobacterium longum	ASV_4	ASV_4
5859c644498bf396619fcca4ed014b8d	Sample217	0	S8	0	Non-responders	Bacteroides	Bacteroides xylanisolvens	ASV_8	ASV_8
2ee585c245a593473acb21bdf1d7a460	Sample217	0.1519	S8	0	Responders	Anaerostipes	Anaerostipes hadrus	ASV_7	ASV_7
0ae2ea78213ca741ded6f9b30042d4b1	Sample217	0	S8	0	Non-responders	Anaerostipes	Anaerostipes hadrus	ASV_3	ASV_3
73095392f7c7ecdff313b8558644334c	Sample217	0	S8	0	Non-responders	Anaerostipes	Anaerostipes hadrus	ASV_5	ASV_5
3f3a0eaeea9c0690b6ede1b17b4fd8ce	Sample210	0	S9	0	Non-responders	Bifidobacterium	Bifidobacterium adolescentis	ASV_1	ASV_1
31c7bc067538dcf7916e8b7cbefa44e5	Sample210	0.2507	S9	0	Responders	Anaerostipes	Anaerostipes hadrus	ASV_2	ASV_2
ce0837f50ab0a7abc73bddc82e8b55e6	Sample210	12.133	S9	0	Non-responders	Bacteroides	Bacteroides xylanisolvens	ASV_9	ASV_9
15e05255b2aa8ee3524ca61eb207bb18	Sample210	0	S9	0	Non-responders	Collinsella	Collinsella aerofaciens	ASV_6	ASV_6
d91b5c77b23b27230a16c7dc4325f4cd	Sample210	1.5811	S9	0	Responders	Roseburia	Roseburia intestinalis	ASV_10	ASV_10
38b7580c13cf081c9f279006c2dc70b9	Sample210	0.6391	S9	0	Non-responders	Bifidobacterium	Bifidobacterium longum	ASV_4	ASV_4
5859c644498bf396619fcca4ed014b8d	Sample210	2.3985	S9	0	Non-responders	Bacteroides	Bacteroides xylanisolvens	ASV_8	ASV_8
2ee585c245a593473acb21bdf1d7a460	Sample210	0.0754	S9	0	Responders	Anaerostipes	Anaerostipes hadrus	ASV_7	ASV_7
0ae2ea78213ca741ded6f9b30042d4b1	Sample210	0.1217	S9	0	Non-responders	Anaerostipes	Anaerostipes hadrus	ASV_3	ASV_3
73095392f7c7ecdff313b8558644334c	Sample210	0	S9	0	Non-responders	Anaerostipes	Anaerostipes hadrus	ASV_5	ASV_5
3f3a0eaeea9c0690b6ede1b17b4fd8ce	Sample1	4.3456	S1	1	Responders	Bifidobacterium	Bifidobacterium adolescentis	ASV_1	ASV_1
31c7bc067538dcf7916e8b7cbefa44e5	Sample1	3.1098	S1	1	Responders	Anaerostipes	Anaerostipes hadrus	ASV_2	ASV_2
ce0837f50ab0a7abc73bddc82e8b55e6	Sample1	1.5973	S1	1	Non-responders	Bacteroides	Bacteroides xylanisolvens	ASV_9	ASV_9
15e05255b2aa8ee3524ca61eb207bb18	Sample1	5.4401	S1	1	Responders	Collinsella	Collinsella aerofaciens	ASV_6	ASV_6
d91b5c77b23b27230a16c7dc4325f4cd	Sample1	0.2827	S1	1	Non-responders	Roseburia	Roseburia intestinalis	ASV_10	ASV_10
38b7580c13cf081c9f279006c2dc70b9	Sample1	0.4079	S1	1	Responders	Bifidobacterium	Bifidobacterium longum	ASV_4	ASV_4
5859c644498bf396619fcca4ed014b8d	Sample1	0	S1	1	Non-responders	Bacteroides	Bacteroides xylanisolvens	ASV_8	ASV_8
2ee585c245a593473acb21bdf1d7a460	Sample1	0.0889	S1	1	Non-responders	Anaerostipes	Anaerostipes hadrus	ASV_7	ASV_7
0ae2ea78213ca741ded6f9b30042d4b1	Sample1	1.777	S1	1	Responders	Anaerostipes	Anaerostipes hadrus	ASV_3	ASV_3
73095392f7c7ecdff313b8558644334c	Sample1	0.1737	S1	1	Non-responders	Anaerostipes	Anaerostipes hadrus	ASV_5	ASV_5
3f3a0eaeea9c0690b6ede1b17b4fd8ce	Sample54	0.303	S10	1	Non-responders	Bifidobacterium	Bifidobacterium adolescentis	ASV_1	ASV_1
31c7bc067538dcf7916e8b7cbefa44e5	Sample54	0.6023	S10	1	Non-responders	Anaerostipes	Anaerostipes hadrus	ASV_2	ASV_2
ce0837f50ab0a7abc73bddc82e8b55e6	Sample54	0.8386	S10	1	Non-responders	Bacteroides	Bacteroides xylanisolvens	ASV_9	ASV_9
15e05255b2aa8ee3524ca61eb207bb18	Sample54	2.6683	S10	1	Non-responders	Collinsella	Collinsella aerofaciens	ASV_6	ASV_6
d91b5c77b23b27230a16c7dc4325f4cd	Sample54	0.2764	S10	1	Responders	Roseburia	Roseburia intestinalis	ASV_10	ASV_10
38b7580c13cf081c9f279006c2dc70b9	Sample54	0	S10	1	Non-responders	Bifidobacterium	Bifidobacterium longum	ASV_4	ASV_4
5859c644498bf396619fcca4ed014b8d	Sample54	0	S10	1	Non-responders	Bacteroides	Bacteroides xylanisolvens	ASV_8	ASV_8
2ee585c245a593473acb21bdf1d7a460	Sample54	0.1944	S10	1	Non-responders	Anaerostipes	Anaerostipes hadrus	ASV_7	ASV_7
0ae2ea78213ca741ded6f9b30042d4b1	Sample54	0.2916	S10	1	Non-responders	Anaerostipes	Anaerostipes hadrus	ASV_3	ASV_3
73095392f7c7ecdff313b8558644334c	Sample54	0.303	S10	1	Non-responders	Anaerostipes	Anaerostipes hadrus	ASV_5	ASV_5
3f3a0eaeea9c0690b6ede1b17b4fd8ce	Sample60	0.7271	S11	1	Non-responders	Bifidobacterium	Bifidobacterium adolescentis	ASV_1	ASV_1
31c7bc067538dcf7916e8b7cbefa44e5	Sample60	1.3904	S11	1	Responders	Anaerostipes	Anaerostipes hadrus	ASV_2	ASV_2
ce0837f50ab0a7abc73bddc82e8b55e6	Sample60	0.6585	S11	1	Non-responders	Bacteroides	Bacteroides xylanisolvens	ASV_9	ASV_9
15e05255b2aa8ee3524ca61eb207bb18	Sample60	0.2998	S11	1	Non-responders	Collinsella	Collinsella aerofaciens	ASV_6	ASV_6
d91b5c77b23b27230a16c7dc4325f4cd	Sample60	0.279	S11	1	Non-responders	Roseburia	Roseburia intestinalis	ASV_10	ASV_10
38b7580c13cf081c9f279006c2dc70b9	Sample60	0.0893	S11	1	Non-responders	Bifidobacterium	Bifidobacterium longum	ASV_4	ASV_4
5859c644498bf396619fcca4ed014b8d	Sample60	0	S11	1	Non-responders	Bacteroides	Bacteroides xylanisolvens	ASV_8	ASV_8
2ee585c245a593473acb21bdf1d7a460	Sample60	0.1802	S11	1	Non-responders	Anaerostipes	Anaerostipes hadrus	ASV_7	ASV_7
0ae2ea78213ca741ded6f9b30042d4b1	Sample60	0.3205	S11	1	Responders	Anaerostipes	Anaerostipes hadrus	ASV_3	ASV_3
73095392f7c7ecdff313b8558644334c	Sample60	0.2567	S11	1	Responders	Anaerostipes	Anaerostipes hadrus	ASV_5	ASV_5
3f3a0eaeea9c0690b6ede1b17b4fd8ce	Sample52	0.1141	S12	1	Responders	Bifidobacterium	Bifidobacterium adolescentis	ASV_1	ASV_1
31c7bc067538dcf7916e8b7cbefa44e5	Sample52	5.1933	S12	1	Responders	Anaerostipes	Anaerostipes hadrus	ASV_2	ASV_2
ce0837f50ab0a7abc73bddc82e8b55e6	Sample52	0.3704	S12	1	Non-responders	Bacteroides	Bacteroides xylanisolvens	ASV_9	ASV_9
15e05255b2aa8ee3524ca61eb207bb18	Sample52	0.1085	S12	1	Non-responders	Collinsella	Collinsella aerofaciens	ASV_6	ASV_6
d91b5c77b23b27230a16c7dc4325f4cd	Sample52	0.2409	S12	1	Non-responders	Roseburia	Roseburia intestinalis	ASV_10	ASV_10
38b7580c13cf081c9f279006c2dc70b9	Sample52	0.0606	S12	1	Non-responders	Bifidobacterium	Bifidobacterium longum	ASV_4	ASV_4
5859c644498bf396619fcca4ed014b8d	Sample52	0.1169	S12	1	Responders	Bacteroides	Bacteroides xylanisolvens	ASV_8	ASV_8
2ee585c245a593473acb21bdf1d7a460	Sample52	0.2324	S12	1	Responders	Anaerostipes	Anaerostipes hadrus	ASV_7	ASV_7
0ae2ea78213ca741ded6f9b30042d4b1	Sample52	2.2903	S12	1	Responders	Anaerostipes	Anaerostipes hadrus	ASV_3	ASV_3
73095392f7c7ecdff313b8558644334c	Sample52	3.1213	S12	1	Responders	Anaerostipes	Anaerostipes hadrus	ASV_5	ASV_5
3f3a0eaeea9c0690b6ede1b17b4fd8ce	Sample68	0.6393	S13	1	Responders	Bifidobacterium	Bifidobacterium adolescentis	ASV_1	ASV_1
31c7bc067538dcf7916e8b7cbefa44e5	Sample68	0.5869	S13	1	Non-responders	Anaerostipes	Anaerostipes hadrus	ASV_2	ASV_2
ce0837f50ab0a7abc73bddc82e8b55e6	Sample68	0.3913	S13	1	Responders	Bacteroides	Bacteroides xylanisolvens	ASV_9	ASV_9
15e05255b2aa8ee3524ca61eb207bb18	Sample68	0.6117	S13	1	Non-responders	Collinsella	Collinsella aerofaciens	ASV_6	ASV_6
d91b5c77b23b27230a16c7dc4325f4cd	Sample68	0.1075	S13	1	Responders	Roseburia	Roseburia intestinalis	ASV_10	ASV_10
38b7580c13cf081c9f279006c2dc70b9	Sample68	0.1915	S13	1	Non-responders	Bifidobacterium	Bifidobacterium longum	ASV_4	ASV_4
5859c644498bf396619fcca4ed014b8d	Sample68	0.507	S13	1	Responders	Bacteroides	Bacteroides xylanisolvens	ASV_8	ASV_8
2ee585c245a593473acb21bdf1d7a460	Sample68	0.1364	S13	1	Non-responders	Anaerostipes	Anaerostipes hadrus	ASV_7	ASV_7
0ae2ea78213ca741ded6f9b30042d4b1	Sample68	0.2094	S13	1	Non-responders	Anaerostipes	Anaerostipes hadrus	ASV_3	ASV_3
73095392f7c7ecdff313b8558644334c	Sample68	0.1791	S13	1	Non-responders	Anaerostipes	Anaerostipes hadrus	ASV_5	ASV_5
3f3a0eaeea9c0690b6ede1b17b4fd8ce	Sample62	1.24	S14	1	Responders	Bifidobacterium	Bifidobacterium adolescentis	ASV_1	ASV_1
31c7bc067538dcf7916e8b7cbefa44e5	Sample62	0.8526	S14	1	Non-responders	Anaerostipes	Anaerostipes hadrus	ASV_2	ASV_2
ce0837f50ab0a7abc73bddc82e8b55e6	Sample62	1.7522	S14	1	Non-responders	Bacteroides	Bacteroides xylanisolvens	ASV_9	ASV_9
15e05255b2aa8ee3524ca61eb207bb18	Sample62	0.5916	S14	1	Non-responders	Collinsella	Collinsella aerofaciens	ASV_6	ASV_6
d91b5c77b23b27230a16c7dc4325f4cd	Sample62	0.1151	S14	1	Non-responders	Roseburia	Roseburia intestinalis	ASV_10	ASV_10
38b7580c13cf081c9f279006c2dc70b9	Sample62	0.0827	S14	1	Non-responders	Bifidobacterium	Bifidobacterium longum	ASV_4	ASV_4
5859c644498bf396619fcca4ed014b8d	Sample62	1.5236	S14	1	Responders	Bacteroides	Bacteroides xylanisolvens	ASV_8	ASV_8
2ee585c245a593473acb21bdf1d7a460	Sample62	0.1978	S14	1	Non-responders	Anaerostipes	Anaerostipes hadrus	ASV_7	ASV_7
0ae2ea78213ca741ded6f9b30042d4b1	Sample62	0.2367	S14	1	Responders	Anaerostipes	Anaerostipes hadrus	ASV_3	ASV_3
73095392f7c7ecdff313b8558644334c	Sample62	0.2982	S14	1	Responders	Anaerostipes	Anaerostipes hadrus	ASV_5	ASV_5
3f3a0eaeea9c0690b6ede1b17b4fd8ce	Sample64	1.151	S15	1	Responders	Bifidobacterium	Bifidobacterium adolescentis	ASV_1	ASV_1
31c7bc067538dcf7916e8b7cbefa44e5	Sample64	1.1553	S15	1	Non-responders	Anaerostipes	Anaerostipes hadrus	ASV_2	ASV_2
ce0837f50ab0a7abc73bddc82e8b55e6	Sample64	9.2208	S15	1	Responders	Bacteroides	Bacteroides xylanisolvens	ASV_9	ASV_9
15e05255b2aa8ee3524ca61eb207bb18	Sample64	0.0998	S15	1	Non-responders	Collinsella	Collinsella aerofaciens	ASV_6	ASV_6
d91b5c77b23b27230a16c7dc4325f4cd	Sample64	0.4502	S15	1	Non-responders	Roseburia	Roseburia intestinalis	ASV_10	ASV_10
38b7580c13cf081c9f279006c2dc70b9	Sample64	0.1614	S15	1	Non-responders	Bifidobacterium	Bifidobacterium longum	ASV_4	ASV_4
5859c644498bf396619fcca4ed014b8d	Sample64	1.1361	S15	1	Non-responders	Bacteroides	Bacteroides xylanisolvens	ASV_8	ASV_8
2ee585c245a593473acb21bdf1d7a460	Sample64	0.2166	S15	1	Non-responders	Anaerostipes	Anaerostipes hadrus	ASV_7	ASV_7
0ae2ea78213ca741ded6f9b30042d4b1	Sample64	0.3398	S15	1	Responders	Anaerostipes	Anaerostipes hadrus	ASV_3	ASV_3
73095392f7c7ecdff313b8558644334c	Sample64	0.5118	S15	1	Responders	Anaerostipes	Anaerostipes hadrus	ASV_5	ASV_5
3f3a0eaeea9c0690b6ede1b17b4fd8ce	Sample80	2.9553	S16	1	Responders	Bifidobacterium	Bifidobacterium adolescentis	ASV_1	ASV_1
31c7bc067538dcf7916e8b7cbefa44e5	Sample80	1.3369	S16	1	Non-responders	Anaerostipes	Anaerostipes hadrus	ASV_2	ASV_2
ce0837f50ab0a7abc73bddc82e8b55e6	Sample80	1.1703	S16	1	Non-responders	Bacteroides	Bacteroides xylanisolvens	ASV_9	ASV_9
15e05255b2aa8ee3524ca61eb207bb18	Sample80	1.4327	S16	1	Responders	Collinsella	Collinsella aerofaciens	ASV_6	ASV_6
d91b5c77b23b27230a16c7dc4325f4cd	Sample80	0.2152	S16	1	Non-responders	Roseburia	Roseburia intestinalis	ASV_10	ASV_10
38b7580c13cf081c9f279006c2dc70b9	Sample80	0.4584	S16	1	Responders	Bifidobacterium	Bifidobacterium longum	ASV_4	ASV_4
5859c644498bf396619fcca4ed014b8d	Sample80	0.1548	S16	1	Non-responders	Bacteroides	Bacteroides xylanisolvens	ASV_8	ASV_8
2ee585c245a593473acb21bdf1d7a460	Sample80	0.3596	S16	1	Responders	Anaerostipes	Anaerostipes hadrus	ASV_7	ASV_7
0ae2ea78213ca741ded6f9b30042d4b1	Sample80	0.2447	S16	1	Non-responders	Anaerostipes	Anaerostipes hadrus	ASV_3	ASV_3
73095392f7c7ecdff313b8558644334c	Sample80	0.1091	S16	1	Responders	Anaerostipes	Anaerostipes hadrus	ASV_5	ASV_5
3f3a0eaeea9c0690b6ede1b17b4fd8ce	Sample75	0.5993	S17	1	Responders	Bifidobacterium	Bifidobacterium adolescentis	ASV_1	ASV_1
31c7bc067538dcf7916e8b7cbefa44e5	Sample75	0.9511	S17	1	Non-responders	Anaerostipes	Anaerostipes hadrus	ASV_2	ASV_2
ce0837f50ab0a7abc73bddc82e8b55e6	Sample75	1.1845	S17	1	Non-responders	Bacteroides	Bacteroides xylanisolvens	ASV_9	ASV_9
15e05255b2aa8ee3524ca61eb207bb18	Sample75	0.8327	S17	1	Non-responders	Collinsella	Collinsella aerofaciens	ASV_6	ASV_6
d91b5c77b23b27230a16c7dc4325f4cd	Sample75	0	S17	1	Non-responders	Roseburia	Roseburia intestinalis	ASV_10	ASV_10
38b7580c13cf081c9f279006c2dc70b9	Sample75	0	S17	1	Non-responders	Bifidobacterium	Bifidobacterium longum	ASV_4	ASV_4
5859c644498bf396619fcca4ed014b8d	Sample75	0	S17	1	Non-responders	Bacteroides	Bacteroides xylanisolvens	ASV_8	ASV_8
2ee585c245a593473acb21bdf1d7a460	Sample75	0.5145	S17	1	Non-responders	Anaerostipes	Anaerostipes hadrus	ASV_7	ASV_7
0ae2ea78213ca741ded6f9b30042d4b1	Sample75	0.0902	S17	1	Responders	Anaerostipes	Anaerostipes hadrus	ASV_3	ASV_3
73095392f7c7ecdff313b8558644334c	Sample75	0.3271	S17	1	Non-responders	Anaerostipes	Anaerostipes hadrus	ASV_5	ASV_5
3f3a0eaeea9c0690b6ede1b17b4fd8ce	Sample91	0.2262	S19	1	Non-responders	Bifidobacterium	Bifidobacterium adolescentis	ASV_1	ASV_1
31c7bc067538dcf7916e8b7cbefa44e5	Sample91	1.1504	S19	1	Non-responders	Anaerostipes	Anaerostipes hadrus	ASV_2	ASV_2
ce0837f50ab0a7abc73bddc82e8b55e6	Sample91	0.3759	S19	1	Non-responders	Bacteroides	Bacteroides xylanisolvens	ASV_9	ASV_9
15e05255b2aa8ee3524ca61eb207bb18	Sample91	5.4769	S19	1	Responders	Collinsella	Collinsella aerofaciens	ASV_6	ASV_6
d91b5c77b23b27230a16c7dc4325f4cd	Sample91	0	S19	1	Responders	Roseburia	Roseburia intestinalis	ASV_10	ASV_10
38b7580c13cf081c9f279006c2dc70b9	Sample91	4.3039	S19	1	Non-responders	Bifidobacterium	Bifidobacterium longum	ASV_4	ASV_4
5859c644498bf396619fcca4ed014b8d	Sample91	0	S19	1	Non-responders	Bacteroides	Bacteroides xylanisolvens	ASV_8	ASV_8
2ee585c245a593473acb21bdf1d7a460	Sample91	0.0801	S19	1	Non-responders	Anaerostipes	Anaerostipes hadrus	ASV_7	ASV_7
0ae2ea78213ca741ded6f9b30042d4b1	Sample91	0	S19	1	Non-responders	Anaerostipes	Anaerostipes hadrus	ASV_3	ASV_3
73095392f7c7ecdff313b8558644334c	Sample91	0	S19	1	Non-responders	Anaerostipes	Anaerostipes hadrus	ASV_5	ASV_5
3f3a0eaeea9c0690b6ede1b17b4fd8ce	Sample3	9.1748	S2	1	Responders	Bifidobacterium	Bifidobacterium adolescentis	ASV_1	ASV_1
31c7bc067538dcf7916e8b7cbefa44e5	Sample3	0.9535	S2	1	Non-responders	Anaerostipes	Anaerostipes hadrus	ASV_2	ASV_2
ce0837f50ab0a7abc73bddc82e8b55e6	Sample3	1.0711	S2	1	Non-responders	Bacteroides	Bacteroides xylanisolvens	ASV_9	ASV_9
15e05255b2aa8ee3524ca61eb207bb18	Sample3	0.1978	S2	1	Non-responders	Collinsella	Collinsella aerofaciens	ASV_6	ASV_6
d91b5c77b23b27230a16c7dc4325f4cd	Sample3	0	S2	1	Non-responders	Roseburia	Roseburia intestinalis	ASV_10	ASV_10
38b7580c13cf081c9f279006c2dc70b9	Sample3	1.2921	S2	1	Responders	Bifidobacterium	Bifidobacterium longum	ASV_4	ASV_4
5859c644498bf396619fcca4ed014b8d	Sample3	0	S2	1	Non-responders	Bacteroides	Bacteroides xylanisolvens	ASV_8	ASV_8
2ee585c245a593473acb21bdf1d7a460	Sample3	0.1515	S2	1	Non-responders	Anaerostipes	Anaerostipes hadrus	ASV_7	ASV_7
0ae2ea78213ca741ded6f9b30042d4b1	Sample3	0.2584	S2	1	Non-responders	Anaerostipes	Anaerostipes hadrus	ASV_3	ASV_3
73095392f7c7ecdff313b8558644334c	Sample3	0.0499	S2	1	Non-responders	Anaerostipes	Anaerostipes hadrus	ASV_5	ASV_5
3f3a0eaeea9c0690b6ede1b17b4fd8ce	Sample94	1.9784	S20	1	Non-responders	Bifidobacterium	Bifidobacterium adolescentis	ASV_1	ASV_1
31c7bc067538dcf7916e8b7cbefa44e5	Sample94	3.6646	S20	1	Responders	Anaerostipes	Anaerostipes hadrus	ASV_2	ASV_2
ce0837f50ab0a7abc73bddc82e8b55e6	Sample94	5.942	S20	1	Non-responders	Bacteroides	Bacteroides xylanisolvens	ASV_9	ASV_9
15e05255b2aa8ee3524ca61eb207bb18	Sample94	0.3037	S20	1	Responders	Collinsella	Collinsella aerofaciens	ASV_6	ASV_6
d91b5c77b23b27230a16c7dc4325f4cd	Sample94	0	S20	1	Non-responders	Roseburia	Roseburia intestinalis	ASV_10	ASV_10
38b7580c13cf081c9f279006c2dc70b9	Sample94	0.4348	S20	1	Non-responders	Bifidobacterium	Bifidobacterium longum	ASV_4	ASV_4
5859c644498bf396619fcca4ed014b8d	Sample94	0.4923	S20	1	Non-responders	Bacteroides	Bacteroides xylanisolvens	ASV_8	ASV_8
2ee585c245a593473acb21bdf1d7a460	Sample94	0.1886	S20	1	Non-responders	Anaerostipes	Anaerostipes hadrus	ASV_7	ASV_7
0ae2ea78213ca741ded6f9b30042d4b1	Sample94	0	S20	1	Non-responders	Anaerostipes	Anaerostipes hadrus	ASV_3	ASV_3
73095392f7c7ecdff313b8558644334c	Sample94	0	S20	1	Non-responders	Anaerostipes	Anaerostipes hadrus	ASV_5	ASV_5
3f3a0eaeea9c0690b6ede1b17b4fd8ce	Sample30	3.3874	S4	1	Non-responders	Bifidobacterium	Bifidobacterium adolescentis	ASV_1	ASV_1
31c7bc067538dcf7916e8b7cbefa44e5	Sample30	0.6592	S4	1	Non-responders	Anaerostipes	Anaerostipes hadrus	ASV_2	ASV_2
ce0837f50ab0a7abc73bddc82e8b55e6	Sample30	1.1413	S4	1	Responders	Bacteroides	Bacteroides xylanisolvens	ASV_9	ASV_9
15e05255b2aa8ee3524ca61eb207bb18	Sample30	0.3127	S4	1	Responders	Collinsella	Collinsella aerofaciens	ASV_6	ASV_6
d91b5c77b23b27230a16c7dc4325f4cd	Sample30	0.1668	S4	1	Non-responders	Roseburia	Roseburia intestinalis	ASV_10	ASV_10
38b7580c13cf081c9f279006c2dc70b9	Sample30	0.4221	S4	1	Non-responders	Bifidobacterium	Bifidobacterium longum	ASV_4	ASV_4
5859c644498bf396619fcca4ed014b8d	Sample30	0.2085	S4	1	Responders	Bacteroides	Bacteroides xylanisolvens	ASV_8	ASV_8
2ee585c245a593473acb21bdf1d7a460	Sample30	0.1824	S4	1	Non-responders	Anaerostipes	Anaerostipes hadrus	ASV_7	ASV_7
0ae2ea78213ca741ded6f9b30042d4b1	Sample30	0.2006	S4	1	Non-responders	Anaerostipes	Anaerostipes hadrus	ASV_3	ASV_3
73095392f7c7ecdff313b8558644334c	Sample30	0.1042	S4	1	Non-responders	Anaerostipes	Anaerostipes hadrus	ASV_5	ASV_5
3f3a0eaeea9c0690b6ede1b17b4fd8ce	Sample33	0.9202	S5	1	Non-responders	Bifidobacterium	Bifidobacterium adolescentis	ASV_1	ASV_1
31c7bc067538dcf7916e8b7cbefa44e5	Sample33	0.5521	S5	1	Non-responders	Anaerostipes	Anaerostipes hadrus	ASV_2	ASV_2
ce0837f50ab0a7abc73bddc82e8b55e6	Sample33	1.2756	S5	1	Responders	Bacteroides	Bacteroides xylanisolvens	ASV_9	ASV_9
15e05255b2aa8ee3524ca61eb207bb18	Sample33	0.9882	S5	1	Non-responders	Collinsella	Collinsella aerofaciens	ASV_6	ASV_6
d91b5c77b23b27230a16c7dc4325f4cd	Sample33	0	S5	1	Non-responders	Roseburia	Roseburia intestinalis	ASV_10	ASV_10
38b7580c13cf081c9f279006c2dc70b9	Sample33	0.2244	S5	1	Responders	Bifidobacterium	Bifidobacterium longum	ASV_4	ASV_4
5859c644498bf396619fcca4ed014b8d	Sample33	0.5571	S5	1	Responders	Bacteroides	Bacteroides xylanisolvens	ASV_8	ASV_8
2ee585c245a593473acb21bdf1d7a460	Sample33	0.1437	S5	1	Non-responders	Anaerostipes	Anaerostipes hadrus	ASV_7	ASV_7
0ae2ea78213ca741ded6f9b30042d4b1	Sample33	0	S5	1	Non-responders	Anaerostipes	Anaerostipes hadrus	ASV_3	ASV_3
73095392f7c7ecdff313b8558644334c	Sample33	0	S5	1	Non-responders	Anaerostipes	Anaerostipes hadrus	ASV_5	ASV_5
3f3a0eaeea9c0690b6ede1b17b4fd8ce	Sample36	8.012	S6	1	Responders	Bifidobacterium	Bifidobacterium adolescentis	ASV_1	ASV_1
31c7bc067538dcf7916e8b7cbefa44e5	Sample36	1.4108	S6	1	Non-responders	Anaerostipes	Anaerostipes hadrus	ASV_2	ASV_2
ce0837f50ab0a7abc73bddc82e8b55e6	Sample36	0.9419	S6	1	Non-responders	Bacteroides	Bacteroides xylanisolvens	ASV_9	ASV_9
15e05255b2aa8ee3524ca61eb207bb18	Sample36	3.4918	S6	1	Non-responders	Collinsella	Collinsella aerofaciens	ASV_6	ASV_6
d91b5c77b23b27230a16c7dc4325f4cd	Sample36	1.0606	S6	1	Responders	Roseburia	Roseburia intestinalis	ASV_10	ASV_10
38b7580c13cf081c9f279006c2dc70b9	Sample36	0.7869	S6	1	Non-responders	Bifidobacterium	Bifidobacterium longum	ASV_4	ASV_4
5859c644498bf396619fcca4ed014b8d	Sample36	0.2435	S6	1	Non-responders	Bacteroides	Bacteroides xylanisolvens	ASV_8	ASV_8
2ee585c245a593473acb21bdf1d7a460	Sample36	0.4307	S6	1	Non-responders	Anaerostipes	Anaerostipes hadrus	ASV_7	ASV_7
0ae2ea78213ca741ded6f9b30042d4b1	Sample36	0	S6	1	Non-responders	Anaerostipes	Anaerostipes hadrus	ASV_3	ASV_3
73095392f7c7ecdff313b8558644334c	Sample36	0	S6	1	Non-responders	Anaerostipes	Anaerostipes hadrus	ASV_5	ASV_5
3f3a0eaeea9c0690b6ede1b17b4fd8ce	Sample41	0.4992	S3	1	Non-responders	Bifidobacterium	Bifidobacterium adolescentis	ASV_1	ASV_1
31c7bc067538dcf7916e8b7cbefa44e5	Sample41	1.0094	S3	1	Responders	Anaerostipes	Anaerostipes hadrus	ASV_2	ASV_2
ce0837f50ab0a7abc73bddc82e8b55e6	Sample41	0.4883	S3	1	Non-responders	Bacteroides	Bacteroides xylanisolvens	ASV_9	ASV_9
15e05255b2aa8ee3524ca61eb207bb18	Sample41	0.3319	S3	1	Non-responders	Collinsella	Collinsella aerofaciens	ASV_6	ASV_6
d91b5c77b23b27230a16c7dc4325f4cd	Sample41	0	S3	1	Non-responders	Roseburia	Roseburia intestinalis	ASV_10	ASV_10
38b7580c13cf081c9f279006c2dc70b9	Sample41	0.1756	S3	1	Responders	Bifidobacterium	Bifidobacterium longum	ASV_4	ASV_4
5859c644498bf396619fcca4ed014b8d	Sample41	0	S3	1	Non-responders	Bacteroides	Bacteroides xylanisolvens	ASV_8	ASV_8
2ee585c245a593473acb21bdf1d7a460	Sample41	0.1646	S3	1	Responders	Anaerostipes	Anaerostipes hadrus	ASV_7	ASV_7
0ae2ea78213ca741ded6f9b30042d4b1	Sample41	0.2441	S3	1	Responders	Anaerostipes	Anaerostipes hadrus	ASV_3	ASV_3
73095392f7c7ecdff313b8558644334c	Sample41	0.1728	S3	1	Responders	Anaerostipes	Anaerostipes hadrus	ASV_5	ASV_5
3f3a0eaeea9c0690b6ede1b17b4fd8ce	Sample44	10.1554	S8	1	Responders	Bifidobacterium	Bifidobacterium adolescentis	ASV_1	ASV_1
31c7bc067538dcf7916e8b7cbefa44e5	Sample44	3.7578	S8	1	Responders	Anaerostipes	Anaerostipes hadrus	ASV_2	ASV_2
ce0837f50ab0a7abc73bddc82e8b55e6	Sample44	0.2194	S8	1	Non-responders	Bacteroides	Bacteroides xylanisolvens	ASV_9	ASV_9
15e05255b2aa8ee3524ca61eb207bb18	Sample44	0.2133	S8	1	Non-responders	Collinsella	Collinsella aerofaciens	ASV_6	ASV_6
d91b5c77b23b27230a16c7dc4325f4cd	Sample44	0.0802	S8	1	Non-responders	Roseburia	Roseburia intestinalis	ASV_10	ASV_10
38b7580c13cf081c9f279006c2dc70b9	Sample44	1.6777	S8	1	Responders	Bifidobacterium	Bifidobacterium longum	ASV_4	ASV_4
5859c644498bf396619fcca4ed014b8d	Sample44	0	S8	1	Non-responders	Bacteroides	Bacteroides xylanisolvens	ASV_8	ASV_8
2ee585c245a593473acb21bdf1d7a460	Sample44	0.6097	S8	1	Responders	Anaerostipes	Anaerostipes hadrus	ASV_7	ASV_7
0ae2ea78213ca741ded6f9b30042d4b1	Sample44	0	S8	1	Non-responders	Anaerostipes	Anaerostipes hadrus	ASV_3	ASV_3
73095392f7c7ecdff313b8558644334c	Sample44	0	S8	1	Non-responders	Anaerostipes	Anaerostipes hadrus	ASV_5	ASV_5
3f3a0eaeea9c0690b6ede1b17b4fd8ce	Sample49	0.2601	S9	1	Non-responders	Bifidobacterium	Bifidobacterium adolescentis	ASV_1	ASV_1
31c7bc067538dcf7916e8b7cbefa44e5	Sample49	1.1298	S9	1	Responders	Anaerostipes	Anaerostipes hadrus	ASV_2	ASV_2
ce0837f50ab0a7abc73bddc82e8b55e6	Sample49	2.3122	S9	1	Non-responders	Bacteroides	Bacteroides xylanisolvens	ASV_9	ASV_9
15e05255b2aa8ee3524ca61eb207bb18	Sample49	0.2425	S9	1	Non-responders	Collinsella	Collinsella aerofaciens	ASV_6	ASV_6
d91b5c77b23b27230a16c7dc4325f4cd	Sample49	1.8797	S9	1	Responders	Roseburia	Roseburia intestinalis	ASV_10	ASV_10
38b7580c13cf081c9f279006c2dc70b9	Sample49	2.0393	S9	1	Non-responders	Bifidobacterium	Bifidobacterium longum	ASV_4	ASV_4
5859c644498bf396619fcca4ed014b8d	Sample49	0.4803	S9	1	Non-responders	Bacteroides	Bacteroides xylanisolvens	ASV_8	ASV_8
2ee585c245a593473acb21bdf1d7a460	Sample49	0.2617	S9	1	Responders	Anaerostipes	Anaerostipes hadrus	ASV_7	ASV_7
0ae2ea78213ca741ded6f9b30042d4b1	Sample49	0.3638	S9	1	Non-responders	Anaerostipes	Anaerostipes hadrus	ASV_3	ASV_3
73095392f7c7ecdff313b8558644334c	Sample49	0.2473	S9	1	Non-responders	Anaerostipes	Anaerostipes hadrus	ASV_5	ASV_5
3f3a0eaeea9c0690b6ede1b17b4fd8ce	Sample360	9.9559	S20	10	Non-responders	Bifidobacterium	Bifidobacterium adolescentis	ASV_1	ASV_1
31c7bc067538dcf7916e8b7cbefa44e5	Sample360	2.7194	S20	10	Responders	Anaerostipes	Anaerostipes hadrus	ASV_2	ASV_2
ce0837f50ab0a7abc73bddc82e8b55e6	Sample360	6.6637	S20	10	Non-responders	Bacteroides	Bacteroides xylanisolvens	ASV_9	ASV_9
15e05255b2aa8ee3524ca61eb207bb18	Sample360	0.0084	S20	10	Responders	Collinsella	Collinsella aerofaciens	ASV_6	ASV_6
d91b5c77b23b27230a16c7dc4325f4cd	Sample360	0	S20	10	Non-responders	Roseburia	Roseburia intestinalis	ASV_10	ASV_10
38b7580c13cf081c9f279006c2dc70b9	Sample360	0.8027	S20	10	Non-responders	Bifidobacterium	Bifidobacterium longum	ASV_4	ASV_4
5859c644498bf396619fcca4ed014b8d	Sample360	0	S20	10	Non-responders	Bacteroides	Bacteroides xylanisolvens	ASV_8	ASV_8
2ee585c245a593473acb21bdf1d7a460	Sample360	0	S20	10	Non-responders	Anaerostipes	Anaerostipes hadrus	ASV_7	ASV_7
0ae2ea78213ca741ded6f9b30042d4b1	Sample360	0	S20	10	Non-responders	Anaerostipes	Anaerostipes hadrus	ASV_3	ASV_3
73095392f7c7ecdff313b8558644334c	Sample360	0	S20	10	Non-responders	Anaerostipes	Anaerostipes hadrus	ASV_5	ASV_5
3f3a0eaeea9c0690b6ede1b17b4fd8ce	Sample312	0	S21	14	NA	Bifidobacterium	Bifidobacterium adolescentis	ASV_1	ASV_1
31c7bc067538dcf7916e8b7cbefa44e5	Sample312	0.7096	S21	14	NA	Anaerostipes	Anaerostipes hadrus	ASV_2	ASV_2
ce0837f50ab0a7abc73bddc82e8b55e6	Sample312	5.2007	S21	14	NA	Bacteroides	Bacteroides xylanisolvens	ASV_9	ASV_9
15e05255b2aa8ee3524ca61eb207bb18	Sample312	0.3644	S21	14	NA	Collinsella	Collinsella aerofaciens	ASV_6	ASV_6
d91b5c77b23b27230a16c7dc4325f4cd	Sample312	0	S21	14	NA	Roseburia	Roseburia intestinalis	ASV_10	ASV_10
38b7580c13cf081c9f279006c2dc70b9	Sample312	0.0256	S21	14	NA	Bifidobacterium	Bifidobacterium longum	ASV_4	ASV_4
5859c644498bf396619fcca4ed014b8d	Sample312	2.6435	S21	14	NA	Bacteroides	Bacteroides xylanisolvens	ASV_8	ASV_8
2ee585c245a593473acb21bdf1d7a460	Sample312	0	S21	14	NA	Anaerostipes	Anaerostipes hadrus	ASV_7	ASV_7
0ae2ea78213ca741ded6f9b30042d4b1	Sample312	0	S21	14	NA	Anaerostipes	Anaerostipes hadrus	ASV_3	ASV_3
73095392f7c7ecdff313b8558644334c	Sample312	0	S21	14	NA	Anaerostipes	Anaerostipes hadrus	ASV_5	ASV_5
3f3a0eaeea9c0690b6ede1b17b4fd8ce	Sample5	3.6886	S1	2	Responders	Bifidobacterium	Bifidobacterium adolescentis	ASV_1	ASV_1
31c7bc067538dcf7916e8b7cbefa44e5	Sample5	2.5947	S1	2	Responders	Anaerostipes	Anaerostipes hadrus	ASV_2	ASV_2
ce0837f50ab0a7abc73bddc82e8b55e6	Sample5	2.7703	S1	2	Non-responders	Bacteroides	Bacteroides xylanisolvens	ASV_9	ASV_9
15e05255b2aa8ee3524ca61eb207bb18	Sample5	1.125	S1	2	Responders	Collinsella	Collinsella aerofaciens	ASV_6	ASV_6
d91b5c77b23b27230a16c7dc4325f4cd	Sample5	0.2423	S1	2	Non-responders	Roseburia	Roseburia intestinalis	ASV_10	ASV_10
38b7580c13cf081c9f279006c2dc70b9	Sample5	0.2468	S1	2	Responders	Bifidobacterium	Bifidobacterium longum	ASV_4	ASV_4
5859c644498bf396619fcca4ed014b8d	Sample5	0	S1	2	Non-responders	Bacteroides	Bacteroides xylanisolvens	ASV_8	ASV_8
2ee585c245a593473acb21bdf1d7a460	Sample5	0.0867	S1	2	Non-responders	Anaerostipes	Anaerostipes hadrus	ASV_7	ASV_7
0ae2ea78213ca741ded6f9b30042d4b1	Sample5	1.6786	S1	2	Responders	Anaerostipes	Anaerostipes hadrus	ASV_3	ASV_3
73095392f7c7ecdff313b8558644334c	Sample5	0.189	S1	2	Non-responders	Anaerostipes	Anaerostipes hadrus	ASV_5	ASV_5
3f3a0eaeea9c0690b6ede1b17b4fd8ce	Sample55	0.2383	S10	2	Non-responders	Bifidobacterium	Bifidobacterium adolescentis	ASV_1	ASV_1
31c7bc067538dcf7916e8b7cbefa44e5	Sample55	0.5017	S10	2	Non-responders	Anaerostipes	Anaerostipes hadrus	ASV_2	ASV_2
ce0837f50ab0a7abc73bddc82e8b55e6	Sample55	0.636	S10	2	Non-responders	Bacteroides	Bacteroides xylanisolvens	ASV_9	ASV_9
15e05255b2aa8ee3524ca61eb207bb18	Sample55	1.0665	S10	2	Non-responders	Collinsella	Collinsella aerofaciens	ASV_6	ASV_6
d91b5c77b23b27230a16c7dc4325f4cd	Sample55	0.1106	S10	2	Responders	Roseburia	Roseburia intestinalis	ASV_10	ASV_10
38b7580c13cf081c9f279006c2dc70b9	Sample55	0.0435	S10	2	Non-responders	Bifidobacterium	Bifidobacterium longum	ASV_4	ASV_4
5859c644498bf396619fcca4ed014b8d	Sample55	0	S10	2	Non-responders	Bacteroides	Bacteroides xylanisolvens	ASV_8	ASV_8
2ee585c245a593473acb21bdf1d7a460	Sample55	0.2107	S10	2	Non-responders	Anaerostipes	Anaerostipes hadrus	ASV_7	ASV_7
0ae2ea78213ca741ded6f9b30042d4b1	Sample55	0.1606	S10	2	Non-responders	Anaerostipes	Anaerostipes hadrus	ASV_3	ASV_3
73095392f7c7ecdff313b8558644334c	Sample55	0.1975	S10	2	Non-responders	Anaerostipes	Anaerostipes hadrus	ASV_5	ASV_5
3f3a0eaeea9c0690b6ede1b17b4fd8ce	Sample50	0.2658	S11	2	Non-responders	Bifidobacterium	Bifidobacterium adolescentis	ASV_1	ASV_1
31c7bc067538dcf7916e8b7cbefa44e5	Sample50	1.0578	S11	2	Responders	Anaerostipes	Anaerostipes hadrus	ASV_2	ASV_2
ce0837f50ab0a7abc73bddc82e8b55e6	Sample50	0.3924	S11	2	Non-responders	Bacteroides	Bacteroides xylanisolvens	ASV_9	ASV_9
15e05255b2aa8ee3524ca61eb207bb18	Sample50	0.2925	S11	2	Non-responders	Collinsella	Collinsella aerofaciens	ASV_6	ASV_6
d91b5c77b23b27230a16c7dc4325f4cd	Sample50	0.1891	S11	2	Non-responders	Roseburia	Roseburia intestinalis	ASV_10	ASV_10
38b7580c13cf081c9f279006c2dc70b9	Sample50	0.0517	S11	2	Non-responders	Bifidobacterium	Bifidobacterium longum	ASV_4	ASV_4
5859c644498bf396619fcca4ed014b8d	Sample50	0.1605	S11	2	Non-responders	Bacteroides	Bacteroides xylanisolvens	ASV_8	ASV_8
2ee585c245a593473acb21bdf1d7a460	Sample50	0.1284	S11	2	Non-responders	Anaerostipes	Anaerostipes hadrus	ASV_7	ASV_7
0ae2ea78213ca741ded6f9b30042d4b1	Sample50	0.1873	S11	2	Responders	Anaerostipes	Anaerostipes hadrus	ASV_3	ASV_3
73095392f7c7ecdff313b8558644334c	Sample50	0.2551	S11	2	Responders	Anaerostipes	Anaerostipes hadrus	ASV_5	ASV_5
3f3a0eaeea9c0690b6ede1b17b4fd8ce	Sample61	0.4305	S12	2	Responders	Bifidobacterium	Bifidobacterium adolescentis	ASV_1	ASV_1
31c7bc067538dcf7916e8b7cbefa44e5	Sample61	5.7398	S12	2	Responders	Anaerostipes	Anaerostipes hadrus	ASV_2	ASV_2
ce0837f50ab0a7abc73bddc82e8b55e6	Sample61	0.7203	S12	2	Non-responders	Bacteroides	Bacteroides xylanisolvens	ASV_9	ASV_9
15e05255b2aa8ee3524ca61eb207bb18	Sample61	0.17	S12	2	Non-responders	Collinsella	Collinsella aerofaciens	ASV_6	ASV_6
d91b5c77b23b27230a16c7dc4325f4cd	Sample61	0.1839	S12	2	Non-responders	Roseburia	Roseburia intestinalis	ASV_10	ASV_10
38b7580c13cf081c9f279006c2dc70b9	Sample61	0	S12	2	Non-responders	Bifidobacterium	Bifidobacterium longum	ASV_4	ASV_4
5859c644498bf396619fcca4ed014b8d	Sample61	0.6172	S12	2	Responders	Bacteroides	Bacteroides xylanisolvens	ASV_8	ASV_8
2ee585c245a593473acb21bdf1d7a460	Sample61	0.2661	S12	2	Responders	Anaerostipes	Anaerostipes hadrus	ASV_7	ASV_7
0ae2ea78213ca741ded6f9b30042d4b1	Sample61	2.5035	S12	2	Responders	Anaerostipes	Anaerostipes hadrus	ASV_3	ASV_3
73095392f7c7ecdff313b8558644334c	Sample61	3.3492	S12	2	Responders	Anaerostipes	Anaerostipes hadrus	ASV_5	ASV_5
3f3a0eaeea9c0690b6ede1b17b4fd8ce	Sample69	1.1954	S13	2	Responders	Bifidobacterium	Bifidobacterium adolescentis	ASV_1	ASV_1
31c7bc067538dcf7916e8b7cbefa44e5	Sample69	0.7131	S13	2	Non-responders	Anaerostipes	Anaerostipes hadrus	ASV_2	ASV_2
ce0837f50ab0a7abc73bddc82e8b55e6	Sample69	4.4724	S13	2	Responders	Bacteroides	Bacteroides xylanisolvens	ASV_9	ASV_9
15e05255b2aa8ee3524ca61eb207bb18	Sample69	0.6025	S13	2	Non-responders	Collinsella	Collinsella aerofaciens	ASV_6	ASV_6
d91b5c77b23b27230a16c7dc4325f4cd	Sample69	0	S13	2	Responders	Roseburia	Roseburia intestinalis	ASV_10	ASV_10
38b7580c13cf081c9f279006c2dc70b9	Sample69	0.1827	S13	2	Non-responders	Bifidobacterium	Bifidobacterium longum	ASV_4	ASV_4
5859c644498bf396619fcca4ed014b8d	Sample69	8.0619	S13	2	Responders	Bacteroides	Bacteroides xylanisolvens	ASV_8	ASV_8
2ee585c245a593473acb21bdf1d7a460	Sample69	0.1683	S13	2	Non-responders	Anaerostipes	Anaerostipes hadrus	ASV_7	ASV_7
0ae2ea78213ca741ded6f9b30042d4b1	Sample69	0.266	S13	2	Non-responders	Anaerostipes	Anaerostipes hadrus	ASV_3	ASV_3
73095392f7c7ecdff313b8558644334c	Sample69	0.25	S13	2	Non-responders	Anaerostipes	Anaerostipes hadrus	ASV_5	ASV_5
3f3a0eaeea9c0690b6ede1b17b4fd8ce	Sample63	2.019	S14	2	Responders	Bifidobacterium	Bifidobacterium adolescentis	ASV_1	ASV_1
31c7bc067538dcf7916e8b7cbefa44e5	Sample63	1.0998	S14	2	Non-responders	Anaerostipes	Anaerostipes hadrus	ASV_2	ASV_2
ce0837f50ab0a7abc73bddc82e8b55e6	Sample63	2.2311	S14	2	Non-responders	Bacteroides	Bacteroides xylanisolvens	ASV_9	ASV_9
15e05255b2aa8ee3524ca61eb207bb18	Sample63	0.508	S14	2	Non-responders	Collinsella	Collinsella aerofaciens	ASV_6	ASV_6
d91b5c77b23b27230a16c7dc4325f4cd	Sample63	0	S14	2	Non-responders	Roseburia	Roseburia intestinalis	ASV_10	ASV_10
38b7580c13cf081c9f279006c2dc70b9	Sample63	0	S14	2	Non-responders	Bifidobacterium	Bifidobacterium longum	ASV_4	ASV_4
5859c644498bf396619fcca4ed014b8d	Sample63	2.4379	S14	2	Responders	Bacteroides	Bacteroides xylanisolvens	ASV_8	ASV_8
2ee585c245a593473acb21bdf1d7a460	Sample63	0.2173	S14	2	Non-responders	Anaerostipes	Anaerostipes hadrus	ASV_7	ASV_7
0ae2ea78213ca741ded6f9b30042d4b1	Sample63	0.1912	S14	2	Responders	Anaerostipes	Anaerostipes hadrus	ASV_3	ASV_3
73095392f7c7ecdff313b8558644334c	Sample63	0.288	S14	2	Responders	Anaerostipes	Anaerostipes hadrus	ASV_5	ASV_5
3f3a0eaeea9c0690b6ede1b17b4fd8ce	Sample73	3.112	S15	2	Responders	Bifidobacterium	Bifidobacterium adolescentis	ASV_1	ASV_1
31c7bc067538dcf7916e8b7cbefa44e5	Sample73	1.9441	S15	2	Non-responders	Anaerostipes	Anaerostipes hadrus	ASV_2	ASV_2
ce0837f50ab0a7abc73bddc82e8b55e6	Sample73	13.6245	S15	2	Responders	Bacteroides	Bacteroides xylanisolvens	ASV_9	ASV_9
15e05255b2aa8ee3524ca61eb207bb18	Sample73	0.3847	S15	2	Non-responders	Collinsella	Collinsella aerofaciens	ASV_6	ASV_6
d91b5c77b23b27230a16c7dc4325f4cd	Sample73	0.552	S15	2	Non-responders	Roseburia	Roseburia intestinalis	ASV_10	ASV_10
38b7580c13cf081c9f279006c2dc70b9	Sample73	0.3416	S15	2	Non-responders	Bifidobacterium	Bifidobacterium longum	ASV_4	ASV_4
5859c644498bf396619fcca4ed014b8d	Sample73	0	S15	2	Non-responders	Bacteroides	Bacteroides xylanisolvens	ASV_8	ASV_8
2ee585c245a593473acb21bdf1d7a460	Sample73	0.5555	S15	2	Non-responders	Anaerostipes	Anaerostipes hadrus	ASV_7	ASV_7
0ae2ea78213ca741ded6f9b30042d4b1	Sample73	0.5468	S15	2	Responders	Anaerostipes	Anaerostipes hadrus	ASV_3	ASV_3
73095392f7c7ecdff313b8558644334c	Sample73	0.5969	S15	2	Responders	Anaerostipes	Anaerostipes hadrus	ASV_5	ASV_5
3f3a0eaeea9c0690b6ede1b17b4fd8ce	Sample81	4.9999	S16	2	Responders	Bifidobacterium	Bifidobacterium adolescentis	ASV_1	ASV_1
31c7bc067538dcf7916e8b7cbefa44e5	Sample81	1.8825	S16	2	Non-responders	Anaerostipes	Anaerostipes hadrus	ASV_2	ASV_2
ce0837f50ab0a7abc73bddc82e8b55e6	Sample81	1.7389	S16	2	Non-responders	Bacteroides	Bacteroides xylanisolvens	ASV_9	ASV_9
15e05255b2aa8ee3524ca61eb207bb18	Sample81	4.5057	S16	2	Responders	Collinsella	Collinsella aerofaciens	ASV_6	ASV_6
d91b5c77b23b27230a16c7dc4325f4cd	Sample81	0.0768	S16	2	Non-responders	Roseburia	Roseburia intestinalis	ASV_10	ASV_10
38b7580c13cf081c9f279006c2dc70b9	Sample81	0.6762	S16	2	Responders	Bifidobacterium	Bifidobacterium longum	ASV_4	ASV_4
5859c644498bf396619fcca4ed014b8d	Sample81	0.3034	S16	2	Non-responders	Bacteroides	Bacteroides xylanisolvens	ASV_8	ASV_8
2ee585c245a593473acb21bdf1d7a460	Sample81	0.696	S16	2	Responders	Anaerostipes	Anaerostipes hadrus	ASV_7	ASV_7
0ae2ea78213ca741ded6f9b30042d4b1	Sample81	0.3505	S16	2	Non-responders	Anaerostipes	Anaerostipes hadrus	ASV_3	ASV_3
73095392f7c7ecdff313b8558644334c	Sample81	0.1115	S16	2	Responders	Anaerostipes	Anaerostipes hadrus	ASV_5	ASV_5
3f3a0eaeea9c0690b6ede1b17b4fd8ce	Sample76	0.5561	S17	2	Responders	Bifidobacterium	Bifidobacterium adolescentis	ASV_1	ASV_1
31c7bc067538dcf7916e8b7cbefa44e5	Sample76	1.3881	S17	2	Non-responders	Anaerostipes	Anaerostipes hadrus	ASV_2	ASV_2
ce0837f50ab0a7abc73bddc82e8b55e6	Sample76	1.8414	S17	2	Non-responders	Bacteroides	Bacteroides xylanisolvens	ASV_9	ASV_9
15e05255b2aa8ee3524ca61eb207bb18	Sample76	1.2048	S17	2	Non-responders	Collinsella	Collinsella aerofaciens	ASV_6	ASV_6
d91b5c77b23b27230a16c7dc4325f4cd	Sample76	0	S17	2	Non-responders	Roseburia	Roseburia intestinalis	ASV_10	ASV_10
38b7580c13cf081c9f279006c2dc70b9	Sample76	0	S17	2	Non-responders	Bifidobacterium	Bifidobacterium longum	ASV_4	ASV_4
5859c644498bf396619fcca4ed014b8d	Sample76	0.1733	S17	2	Non-responders	Bacteroides	Bacteroides xylanisolvens	ASV_8	ASV_8
2ee585c245a593473acb21bdf1d7a460	Sample76	0.6266	S17	2	Non-responders	Anaerostipes	Anaerostipes hadrus	ASV_7	ASV_7
0ae2ea78213ca741ded6f9b30042d4b1	Sample76	0.2559	S17	2	Responders	Anaerostipes	Anaerostipes hadrus	ASV_3	ASV_3
73095392f7c7ecdff313b8558644334c	Sample76	0.5903	S17	2	Non-responders	Anaerostipes	Anaerostipes hadrus	ASV_5	ASV_5
3f3a0eaeea9c0690b6ede1b17b4fd8ce	Sample90	2.2937	S18	2	Non-responders	Bifidobacterium	Bifidobacterium adolescentis	ASV_1	ASV_1
31c7bc067538dcf7916e8b7cbefa44e5	Sample90	0.9093	S18	2	Responders	Anaerostipes	Anaerostipes hadrus	ASV_2	ASV_2
ce0837f50ab0a7abc73bddc82e8b55e6	Sample90	2.1881	S18	2	Non-responders	Bacteroides	Bacteroides xylanisolvens	ASV_9	ASV_9
15e05255b2aa8ee3524ca61eb207bb18	Sample90	2.4227	S18	2	Non-responders	Collinsella	Collinsella aerofaciens	ASV_6	ASV_6
d91b5c77b23b27230a16c7dc4325f4cd	Sample90	0	S18	2	Non-responders	Roseburia	Roseburia intestinalis	ASV_10	ASV_10
38b7580c13cf081c9f279006c2dc70b9	Sample90	0.525	S18	2	Non-responders	Bifidobacterium	Bifidobacterium longum	ASV_4	ASV_4
5859c644498bf396619fcca4ed014b8d	Sample90	0	S18	2	Non-responders	Bacteroides	Bacteroides xylanisolvens	ASV_8	ASV_8
2ee585c245a593473acb21bdf1d7a460	Sample90	0.4957	S18	2	Non-responders	Anaerostipes	Anaerostipes hadrus	ASV_7	ASV_7
0ae2ea78213ca741ded6f9b30042d4b1	Sample90	0.0968	S18	2	Non-responders	Anaerostipes	Anaerostipes hadrus	ASV_3	ASV_3
73095392f7c7ecdff313b8558644334c	Sample90	0.1496	S18	2	Non-responders	Anaerostipes	Anaerostipes hadrus	ASV_5	ASV_5
3f3a0eaeea9c0690b6ede1b17b4fd8ce	Sample92	0.1634	S19	2	Non-responders	Bifidobacterium	Bifidobacterium adolescentis	ASV_1	ASV_1
31c7bc067538dcf7916e8b7cbefa44e5	Sample92	0.8506	S19	2	Non-responders	Anaerostipes	Anaerostipes hadrus	ASV_2	ASV_2
ce0837f50ab0a7abc73bddc82e8b55e6	Sample92	0.9955	S19	2	Non-responders	Bacteroides	Bacteroides xylanisolvens	ASV_9	ASV_9
15e05255b2aa8ee3524ca61eb207bb18	Sample92	6.2124	S19	2	Responders	Collinsella	Collinsella aerofaciens	ASV_6	ASV_6
d91b5c77b23b27230a16c7dc4325f4cd	Sample92	0	S19	2	Responders	Roseburia	Roseburia intestinalis	ASV_10	ASV_10
38b7580c13cf081c9f279006c2dc70b9	Sample92	3.7702	S19	2	Non-responders	Bifidobacterium	Bifidobacterium longum	ASV_4	ASV_4
5859c644498bf396619fcca4ed014b8d	Sample92	0.2377	S19	2	Non-responders	Bacteroides	Bacteroides xylanisolvens	ASV_8	ASV_8
2ee585c245a593473acb21bdf1d7a460	Sample92	0.1597	S19	2	Non-responders	Anaerostipes	Anaerostipes hadrus	ASV_7	ASV_7
0ae2ea78213ca741ded6f9b30042d4b1	Sample92	0	S19	2	Non-responders	Anaerostipes	Anaerostipes hadrus	ASV_3	ASV_3
73095392f7c7ecdff313b8558644334c	Sample92	0	S19	2	Non-responders	Anaerostipes	Anaerostipes hadrus	ASV_5	ASV_5
3f3a0eaeea9c0690b6ede1b17b4fd8ce	Sample4	12.8441	S2	2	Responders	Bifidobacterium	Bifidobacterium adolescentis	ASV_1	ASV_1
31c7bc067538dcf7916e8b7cbefa44e5	Sample4	1.0767	S2	2	Non-responders	Anaerostipes	Anaerostipes hadrus	ASV_2	ASV_2
ce0837f50ab0a7abc73bddc82e8b55e6	Sample4	0.9479	S2	2	Non-responders	Bacteroides	Bacteroides xylanisolvens	ASV_9	ASV_9
15e05255b2aa8ee3524ca61eb207bb18	Sample4	0.1378	S2	2	Non-responders	Collinsella	Collinsella aerofaciens	ASV_6	ASV_6
d91b5c77b23b27230a16c7dc4325f4cd	Sample4	0.1213	S2	2	Non-responders	Roseburia	Roseburia intestinalis	ASV_10	ASV_10
38b7580c13cf081c9f279006c2dc70b9	Sample4	1.0183	S2	2	Responders	Bifidobacterium	Bifidobacterium longum	ASV_4	ASV_4
5859c644498bf396619fcca4ed014b8d	Sample4	0.0884	S2	2	Non-responders	Bacteroides	Bacteroides xylanisolvens	ASV_8	ASV_8
2ee585c245a593473acb21bdf1d7a460	Sample4	0.1423	S2	2	Non-responders	Anaerostipes	Anaerostipes hadrus	ASV_7	ASV_7
0ae2ea78213ca741ded6f9b30042d4b1	Sample4	0.3414	S2	2	Non-responders	Anaerostipes	Anaerostipes hadrus	ASV_3	ASV_3
73095392f7c7ecdff313b8558644334c	Sample4	0.1378	S2	2	Non-responders	Anaerostipes	Anaerostipes hadrus	ASV_5	ASV_5
3f3a0eaeea9c0690b6ede1b17b4fd8ce	Sample95	5.1666	S20	2	Non-responders	Bifidobacterium	Bifidobacterium adolescentis	ASV_1	ASV_1
31c7bc067538dcf7916e8b7cbefa44e5	Sample95	6.9988	S20	2	Responders	Anaerostipes	Anaerostipes hadrus	ASV_2	ASV_2
ce0837f50ab0a7abc73bddc82e8b55e6	Sample95	18.6963	S20	2	Non-responders	Bacteroides	Bacteroides xylanisolvens	ASV_9	ASV_9
15e05255b2aa8ee3524ca61eb207bb18	Sample95	0.4334	S20	2	Responders	Collinsella	Collinsella aerofaciens	ASV_6	ASV_6
d91b5c77b23b27230a16c7dc4325f4cd	Sample95	0.1354	S20	2	Non-responders	Roseburia	Roseburia intestinalis	ASV_10	ASV_10
38b7580c13cf081c9f279006c2dc70b9	Sample95	0.458	S20	2	Non-responders	Bifidobacterium	Bifidobacterium longum	ASV_4	ASV_4
5859c644498bf396619fcca4ed014b8d	Sample95	0	S20	2	Non-responders	Bacteroides	Bacteroides xylanisolvens	ASV_8	ASV_8
2ee585c245a593473acb21bdf1d7a460	Sample95	0.1945	S20	2	Non-responders	Anaerostipes	Anaerostipes hadrus	ASV_7	ASV_7
0ae2ea78213ca741ded6f9b30042d4b1	Sample95	0.2044	S20	2	Non-responders	Anaerostipes	Anaerostipes hadrus	ASV_3	ASV_3
73095392f7c7ecdff313b8558644334c	Sample95	0.1428	S20	2	Non-responders	Anaerostipes	Anaerostipes hadrus	ASV_5	ASV_5
3f3a0eaeea9c0690b6ede1b17b4fd8ce	Sample24	1.5367	S7	2	Non-responders	Bifidobacterium	Bifidobacterium adolescentis	ASV_1	ASV_1
31c7bc067538dcf7916e8b7cbefa44e5	Sample24	3.0392	S7	2	Responders	Anaerostipes	Anaerostipes hadrus	ASV_2	ASV_2
ce0837f50ab0a7abc73bddc82e8b55e6	Sample24	0.5945	S7	2	Responders	Bacteroides	Bacteroides xylanisolvens	ASV_9	ASV_9
15e05255b2aa8ee3524ca61eb207bb18	Sample24	0.5711	S7	2	Non-responders	Collinsella	Collinsella aerofaciens	ASV_6	ASV_6
d91b5c77b23b27230a16c7dc4325f4cd	Sample24	0.2684	S7	2	Non-responders	Roseburia	Roseburia intestinalis	ASV_10	ASV_10
38b7580c13cf081c9f279006c2dc70b9	Sample24	1.4286	S7	2	Non-responders	Bifidobacterium	Bifidobacterium longum	ASV_4	ASV_4
5859c644498bf396619fcca4ed014b8d	Sample24	0.1513	S7	2	Non-responders	Bacteroides	Bacteroides xylanisolvens	ASV_8	ASV_8
2ee585c245a593473acb21bdf1d7a460	Sample24	0.8683	S7	2	Non-responders	Anaerostipes	Anaerostipes hadrus	ASV_7	ASV_7
0ae2ea78213ca741ded6f9b30042d4b1	Sample24	0.8143	S7	2	Responders	Anaerostipes	Anaerostipes hadrus	ASV_3	ASV_3
73095392f7c7ecdff313b8558644334c	Sample24	0.7062	S7	2	Non-responders	Anaerostipes	Anaerostipes hadrus	ASV_5	ASV_5
3f3a0eaeea9c0690b6ede1b17b4fd8ce	Sample34	1.0112	S5	2	Non-responders	Bifidobacterium	Bifidobacterium adolescentis	ASV_1	ASV_1
31c7bc067538dcf7916e8b7cbefa44e5	Sample34	0.4996	S5	2	Non-responders	Anaerostipes	Anaerostipes hadrus	ASV_2	ASV_2
ce0837f50ab0a7abc73bddc82e8b55e6	Sample34	1.7797	S5	2	Responders	Bacteroides	Bacteroides xylanisolvens	ASV_9	ASV_9
15e05255b2aa8ee3524ca61eb207bb18	Sample34	0.9208	S5	2	Non-responders	Collinsella	Collinsella aerofaciens	ASV_6	ASV_6
d91b5c77b23b27230a16c7dc4325f4cd	Sample34	0.1451	S5	2	Non-responders	Roseburia	Roseburia intestinalis	ASV_10	ASV_10
38b7580c13cf081c9f279006c2dc70b9	Sample34	0.188	S5	2	Responders	Bifidobacterium	Bifidobacterium longum	ASV_4	ASV_4
5859c644498bf396619fcca4ed014b8d	Sample34	0.7304	S5	2	Responders	Bacteroides	Bacteroides xylanisolvens	ASV_8	ASV_8
2ee585c245a593473acb21bdf1d7a460	Sample34	0.1071	S5	2	Non-responders	Anaerostipes	Anaerostipes hadrus	ASV_7	ASV_7
0ae2ea78213ca741ded6f9b30042d4b1	Sample34	0	S5	2	Non-responders	Anaerostipes	Anaerostipes hadrus	ASV_3	ASV_3
73095392f7c7ecdff313b8558644334c	Sample34	0	S5	2	Non-responders	Anaerostipes	Anaerostipes hadrus	ASV_5	ASV_5
3f3a0eaeea9c0690b6ede1b17b4fd8ce	Sample26	4.0797	S6	2	Responders	Bifidobacterium	Bifidobacterium adolescentis	ASV_1	ASV_1
31c7bc067538dcf7916e8b7cbefa44e5	Sample26	0.7708	S6	2	Non-responders	Anaerostipes	Anaerostipes hadrus	ASV_2	ASV_2
ce0837f50ab0a7abc73bddc82e8b55e6	Sample26	0.6044	S6	2	Non-responders	Bacteroides	Bacteroides xylanisolvens	ASV_9	ASV_9
15e05255b2aa8ee3524ca61eb207bb18	Sample26	7.8094	S6	2	Non-responders	Collinsella	Collinsella aerofaciens	ASV_6	ASV_6
d91b5c77b23b27230a16c7dc4325f4cd	Sample26	0.5413	S6	2	Responders	Roseburia	Roseburia intestinalis	ASV_10	ASV_10
38b7580c13cf081c9f279006c2dc70b9	Sample26	0.4189	S6	2	Non-responders	Bifidobacterium	Bifidobacterium longum	ASV_4	ASV_4
5859c644498bf396619fcca4ed014b8d	Sample26	0.7115	S6	2	Non-responders	Bacteroides	Bacteroides xylanisolvens	ASV_8	ASV_8
2ee585c245a593473acb21bdf1d7a460	Sample26	0.2333	S6	2	Non-responders	Anaerostipes	Anaerostipes hadrus	ASV_7	ASV_7
0ae2ea78213ca741ded6f9b30042d4b1	Sample26	0	S6	2	Non-responders	Anaerostipes	Anaerostipes hadrus	ASV_3	ASV_3
73095392f7c7ecdff313b8558644334c	Sample26	0	S6	2	Non-responders	Anaerostipes	Anaerostipes hadrus	ASV_5	ASV_5
3f3a0eaeea9c0690b6ede1b17b4fd8ce	Sample43	0.6832	S3	2	Non-responders	Bifidobacterium	Bifidobacterium adolescentis	ASV_1	ASV_1
31c7bc067538dcf7916e8b7cbefa44e5	Sample43	0.8239	S3	2	Responders	Anaerostipes	Anaerostipes hadrus	ASV_2	ASV_2
ce0837f50ab0a7abc73bddc82e8b55e6	Sample43	0.4946	S3	2	Non-responders	Bacteroides	Bacteroides xylanisolvens	ASV_9	ASV_9
15e05255b2aa8ee3524ca61eb207bb18	Sample43	0.343	S3	2	Non-responders	Collinsella	Collinsella aerofaciens	ASV_6	ASV_6
d91b5c77b23b27230a16c7dc4325f4cd	Sample43	0	S3	2	Non-responders	Roseburia	Roseburia intestinalis	ASV_10	ASV_10
38b7580c13cf081c9f279006c2dc70b9	Sample43	0.179	S3	2	Responders	Bifidobacterium	Bifidobacterium longum	ASV_4	ASV_4
5859c644498bf396619fcca4ed014b8d	Sample43	0	S3	2	Non-responders	Bacteroides	Bacteroides xylanisolvens	ASV_8	ASV_8
2ee585c245a593473acb21bdf1d7a460	Sample43	0.1353	S3	2	Responders	Anaerostipes	Anaerostipes hadrus	ASV_7	ASV_7
0ae2ea78213ca741ded6f9b30042d4b1	Sample43	0.1544	S3	2	Responders	Anaerostipes	Anaerostipes hadrus	ASV_3	ASV_3
73095392f7c7ecdff313b8558644334c	Sample43	0.0956	S3	2	Responders	Anaerostipes	Anaerostipes hadrus	ASV_5	ASV_5
3f3a0eaeea9c0690b6ede1b17b4fd8ce	Sample45	7.9399	S8	2	Responders	Bifidobacterium	Bifidobacterium adolescentis	ASV_1	ASV_1
31c7bc067538dcf7916e8b7cbefa44e5	Sample45	3.2644	S8	2	Responders	Anaerostipes	Anaerostipes hadrus	ASV_2	ASV_2
ce0837f50ab0a7abc73bddc82e8b55e6	Sample45	0.3933	S8	2	Non-responders	Bacteroides	Bacteroides xylanisolvens	ASV_9	ASV_9
15e05255b2aa8ee3524ca61eb207bb18	Sample45	0.3162	S8	2	Non-responders	Collinsella	Collinsella aerofaciens	ASV_6	ASV_6
d91b5c77b23b27230a16c7dc4325f4cd	Sample45	0.2281	S8	2	Non-responders	Roseburia	Roseburia intestinalis	ASV_10	ASV_10
38b7580c13cf081c9f279006c2dc70b9	Sample45	1.3451	S8	2	Responders	Bifidobacterium	Bifidobacterium longum	ASV_4	ASV_4
5859c644498bf396619fcca4ed014b8d	Sample45	0.2423	S8	2	Non-responders	Bacteroides	Bacteroides xylanisolvens	ASV_8	ASV_8
2ee585c245a593473acb21bdf1d7a460	Sample45	0.4405	S8	2	Responders	Anaerostipes	Anaerostipes hadrus	ASV_7	ASV_7
0ae2ea78213ca741ded6f9b30042d4b1	Sample45	0	S8	2	Non-responders	Anaerostipes	Anaerostipes hadrus	ASV_3	ASV_3
73095392f7c7ecdff313b8558644334c	Sample45	0	S8	2	Non-responders	Anaerostipes	Anaerostipes hadrus	ASV_5	ASV_5
3f3a0eaeea9c0690b6ede1b17b4fd8ce	Sample53	0.1722	S9	2	Non-responders	Bifidobacterium	Bifidobacterium adolescentis	ASV_1	ASV_1
31c7bc067538dcf7916e8b7cbefa44e5	Sample53	1.5972	S9	2	Responders	Anaerostipes	Anaerostipes hadrus	ASV_2	ASV_2
ce0837f50ab0a7abc73bddc82e8b55e6	Sample53	7.5411	S9	2	Non-responders	Bacteroides	Bacteroides xylanisolvens	ASV_9	ASV_9
15e05255b2aa8ee3524ca61eb207bb18	Sample53	0.1112	S9	2	Non-responders	Collinsella	Collinsella aerofaciens	ASV_6	ASV_6
d91b5c77b23b27230a16c7dc4325f4cd	Sample53	0.5841	S9	2	Responders	Roseburia	Roseburia intestinalis	ASV_10	ASV_10
38b7580c13cf081c9f279006c2dc70b9	Sample53	1.7898	S9	2	Non-responders	Bifidobacterium	Bifidobacterium longum	ASV_4	ASV_4
5859c644498bf396619fcca4ed014b8d	Sample53	1.6034	S9	2	Non-responders	Bacteroides	Bacteroides xylanisolvens	ASV_8	ASV_8
2ee585c245a593473acb21bdf1d7a460	Sample53	0.2944	S9	2	Responders	Anaerostipes	Anaerostipes hadrus	ASV_7	ASV_7
0ae2ea78213ca741ded6f9b30042d4b1	Sample53	0.6952	S9	2	Non-responders	Anaerostipes	Anaerostipes hadrus	ASV_3	ASV_3
73095392f7c7ecdff313b8558644334c	Sample53	0.2239	S9	2	Non-responders	Anaerostipes	Anaerostipes hadrus	ASV_5	ASV_5
3f3a0eaeea9c0690b6ede1b17b4fd8ce	Sample274	1.6689	S1	3	Responders	Bifidobacterium	Bifidobacterium adolescentis	ASV_1	ASV_1
31c7bc067538dcf7916e8b7cbefa44e5	Sample274	1.119	S1	3	Responders	Anaerostipes	Anaerostipes hadrus	ASV_2	ASV_2
ce0837f50ab0a7abc73bddc82e8b55e6	Sample274	3.1402	S1	3	Non-responders	Bacteroides	Bacteroides xylanisolvens	ASV_9	ASV_9
15e05255b2aa8ee3524ca61eb207bb18	Sample274	0.8794	S1	3	Responders	Collinsella	Collinsella aerofaciens	ASV_6	ASV_6
d91b5c77b23b27230a16c7dc4325f4cd	Sample274	0.3043	S1	3	Non-responders	Roseburia	Roseburia intestinalis	ASV_10	ASV_10
38b7580c13cf081c9f279006c2dc70b9	Sample274	0.1534	S1	3	Responders	Bifidobacterium	Bifidobacterium longum	ASV_4	ASV_4
5859c644498bf396619fcca4ed014b8d	Sample274	0.0923	S1	3	Non-responders	Bacteroides	Bacteroides xylanisolvens	ASV_8	ASV_8
2ee585c245a593473acb21bdf1d7a460	Sample274	0	S1	3	Non-responders	Anaerostipes	Anaerostipes hadrus	ASV_7	ASV_7
0ae2ea78213ca741ded6f9b30042d4b1	Sample274	0.6613	S1	3	Responders	Anaerostipes	Anaerostipes hadrus	ASV_3	ASV_3
73095392f7c7ecdff313b8558644334c	Sample274	0	S1	3	Non-responders	Anaerostipes	Anaerostipes hadrus	ASV_5	ASV_5
3f3a0eaeea9c0690b6ede1b17b4fd8ce	Sample330	0	S10	3	Non-responders	Bifidobacterium	Bifidobacterium adolescentis	ASV_1	ASV_1
31c7bc067538dcf7916e8b7cbefa44e5	Sample330	0.2265	S10	3	Non-responders	Anaerostipes	Anaerostipes hadrus	ASV_2	ASV_2
ce0837f50ab0a7abc73bddc82e8b55e6	Sample330	0.075	S10	3	Non-responders	Bacteroides	Bacteroides xylanisolvens	ASV_9	ASV_9
15e05255b2aa8ee3524ca61eb207bb18	Sample330	1.4692	S10	3	Non-responders	Collinsella	Collinsella aerofaciens	ASV_6	ASV_6
d91b5c77b23b27230a16c7dc4325f4cd	Sample330	0	S10	3	Responders	Roseburia	Roseburia intestinalis	ASV_10	ASV_10
38b7580c13cf081c9f279006c2dc70b9	Sample330	0	S10	3	Non-responders	Bifidobacterium	Bifidobacterium longum	ASV_4	ASV_4
5859c644498bf396619fcca4ed014b8d	Sample330	0	S10	3	Non-responders	Bacteroides	Bacteroides xylanisolvens	ASV_8	ASV_8
2ee585c245a593473acb21bdf1d7a460	Sample330	0.3353	S10	3	Non-responders	Anaerostipes	Anaerostipes hadrus	ASV_7	ASV_7
0ae2ea78213ca741ded6f9b30042d4b1	Sample330	0.0074	S10	3	Non-responders	Anaerostipes	Anaerostipes hadrus	ASV_3	ASV_3
73095392f7c7ecdff313b8558644334c	Sample330	0.1647	S10	3	Non-responders	Anaerostipes	Anaerostipes hadrus	ASV_5	ASV_5
3f3a0eaeea9c0690b6ede1b17b4fd8ce	Sample281	0	S11	3	Non-responders	Bifidobacterium	Bifidobacterium adolescentis	ASV_1	ASV_1
31c7bc067538dcf7916e8b7cbefa44e5	Sample281	1.4574	S11	3	Responders	Anaerostipes	Anaerostipes hadrus	ASV_2	ASV_2
ce0837f50ab0a7abc73bddc82e8b55e6	Sample281	0	S11	3	Non-responders	Bacteroides	Bacteroides xylanisolvens	ASV_9	ASV_9
15e05255b2aa8ee3524ca61eb207bb18	Sample281	0	S11	3	Non-responders	Collinsella	Collinsella aerofaciens	ASV_6	ASV_6
d91b5c77b23b27230a16c7dc4325f4cd	Sample281	0	S11	3	Non-responders	Roseburia	Roseburia intestinalis	ASV_10	ASV_10
38b7580c13cf081c9f279006c2dc70b9	Sample281	0	S11	3	Non-responders	Bifidobacterium	Bifidobacterium longum	ASV_4	ASV_4
5859c644498bf396619fcca4ed014b8d	Sample281	0	S11	3	Non-responders	Bacteroides	Bacteroides xylanisolvens	ASV_8	ASV_8
2ee585c245a593473acb21bdf1d7a460	Sample281	0.0218	S11	3	Non-responders	Anaerostipes	Anaerostipes hadrus	ASV_7	ASV_7
0ae2ea78213ca741ded6f9b30042d4b1	Sample281	0.0437	S11	3	Responders	Anaerostipes	Anaerostipes hadrus	ASV_3	ASV_3
73095392f7c7ecdff313b8558644334c	Sample281	0.1516	S11	3	Responders	Anaerostipes	Anaerostipes hadrus	ASV_5	ASV_5
3f3a0eaeea9c0690b6ede1b17b4fd8ce	Sample331	0.0065	S12	3	Responders	Bifidobacterium	Bifidobacterium adolescentis	ASV_1	ASV_1
31c7bc067538dcf7916e8b7cbefa44e5	Sample331	2.1929	S12	3	Responders	Anaerostipes	Anaerostipes hadrus	ASV_2	ASV_2
ce0837f50ab0a7abc73bddc82e8b55e6	Sample331	0	S12	3	Non-responders	Bacteroides	Bacteroides xylanisolvens	ASV_9	ASV_9
15e05255b2aa8ee3524ca61eb207bb18	Sample331	0.0106	S12	3	Non-responders	Collinsella	Collinsella aerofaciens	ASV_6	ASV_6
d91b5c77b23b27230a16c7dc4325f4cd	Sample331	0	S12	3	Non-responders	Roseburia	Roseburia intestinalis	ASV_10	ASV_10
38b7580c13cf081c9f279006c2dc70b9	Sample331	0	S12	3	Non-responders	Bifidobacterium	Bifidobacterium longum	ASV_4	ASV_4
5859c644498bf396619fcca4ed014b8d	Sample331	0	S12	3	Responders	Bacteroides	Bacteroides xylanisolvens	ASV_8	ASV_8
2ee585c245a593473acb21bdf1d7a460	Sample331	0.0383	S12	3	Responders	Anaerostipes	Anaerostipes hadrus	ASV_7	ASV_7
0ae2ea78213ca741ded6f9b30042d4b1	Sample331	0.982	S12	3	Responders	Anaerostipes	Anaerostipes hadrus	ASV_3	ASV_3
73095392f7c7ecdff313b8558644334c	Sample331	1.3291	S12	3	Responders	Anaerostipes	Anaerostipes hadrus	ASV_5	ASV_5
3f3a0eaeea9c0690b6ede1b17b4fd8ce	Sample282	3.1432	S13	3	Responders	Bifidobacterium	Bifidobacterium adolescentis	ASV_1	ASV_1
31c7bc067538dcf7916e8b7cbefa44e5	Sample282	0.2014	S13	3	Non-responders	Anaerostipes	Anaerostipes hadrus	ASV_2	ASV_2
ce0837f50ab0a7abc73bddc82e8b55e6	Sample282	5.2948	S13	3	Responders	Bacteroides	Bacteroides xylanisolvens	ASV_9	ASV_9
15e05255b2aa8ee3524ca61eb207bb18	Sample282	0.95	S13	3	Non-responders	Collinsella	Collinsella aerofaciens	ASV_6	ASV_6
d91b5c77b23b27230a16c7dc4325f4cd	Sample282	0	S13	3	Responders	Roseburia	Roseburia intestinalis	ASV_10	ASV_10
38b7580c13cf081c9f279006c2dc70b9	Sample282	0.3152	S13	3	Non-responders	Bifidobacterium	Bifidobacterium longum	ASV_4	ASV_4
5859c644498bf396619fcca4ed014b8d	Sample282	10.281	S13	3	Responders	Bacteroides	Bacteroides xylanisolvens	ASV_8	ASV_8
2ee585c245a593473acb21bdf1d7a460	Sample282	0.1729	S13	3	Non-responders	Anaerostipes	Anaerostipes hadrus	ASV_7	ASV_7
0ae2ea78213ca741ded6f9b30042d4b1	Sample282	0.035	S13	3	Non-responders	Anaerostipes	Anaerostipes hadrus	ASV_3	ASV_3
73095392f7c7ecdff313b8558644334c	Sample282	0.0722	S13	3	Non-responders	Anaerostipes	Anaerostipes hadrus	ASV_5	ASV_5
3f3a0eaeea9c0690b6ede1b17b4fd8ce	Sample332	3.6339	S14	3	Responders	Bifidobacterium	Bifidobacterium adolescentis	ASV_1	ASV_1
31c7bc067538dcf7916e8b7cbefa44e5	Sample332	1.4097	S14	3	Non-responders	Anaerostipes	Anaerostipes hadrus	ASV_2	ASV_2
ce0837f50ab0a7abc73bddc82e8b55e6	Sample332	1.7468	S14	3	Non-responders	Bacteroides	Bacteroides xylanisolvens	ASV_9	ASV_9
15e05255b2aa8ee3524ca61eb207bb18	Sample332	0.3088	S14	3	Non-responders	Collinsella	Collinsella aerofaciens	ASV_6	ASV_6
d91b5c77b23b27230a16c7dc4325f4cd	Sample332	0	S14	3	Non-responders	Roseburia	Roseburia intestinalis	ASV_10	ASV_10
38b7580c13cf081c9f279006c2dc70b9	Sample332	0.1697	S14	3	Non-responders	Bifidobacterium	Bifidobacterium longum	ASV_4	ASV_4
5859c644498bf396619fcca4ed014b8d	Sample332	1.926	S14	3	Responders	Bacteroides	Bacteroides xylanisolvens	ASV_8	ASV_8
2ee585c245a593473acb21bdf1d7a460	Sample332	0.4797	S14	3	Non-responders	Anaerostipes	Anaerostipes hadrus	ASV_7	ASV_7
0ae2ea78213ca741ded6f9b30042d4b1	Sample332	0.0248	S14	3	Responders	Anaerostipes	Anaerostipes hadrus	ASV_3	ASV_3
73095392f7c7ecdff313b8558644334c	Sample332	0.2982	S14	3	Responders	Anaerostipes	Anaerostipes hadrus	ASV_5	ASV_5
3f3a0eaeea9c0690b6ede1b17b4fd8ce	Sample295	2.9358	S15	3	Responders	Bifidobacterium	Bifidobacterium adolescentis	ASV_1	ASV_1
31c7bc067538dcf7916e8b7cbefa44e5	Sample295	0.9265	S15	3	Non-responders	Anaerostipes	Anaerostipes hadrus	ASV_2	ASV_2
ce0837f50ab0a7abc73bddc82e8b55e6	Sample295	17.4507	S15	3	Responders	Bacteroides	Bacteroides xylanisolvens	ASV_9	ASV_9
15e05255b2aa8ee3524ca61eb207bb18	Sample295	0	S15	3	Non-responders	Collinsella	Collinsella aerofaciens	ASV_6	ASV_6
d91b5c77b23b27230a16c7dc4325f4cd	Sample295	0.316	S15	3	Non-responders	Roseburia	Roseburia intestinalis	ASV_10	ASV_10
38b7580c13cf081c9f279006c2dc70b9	Sample295	0.3436	S15	3	Non-responders	Bifidobacterium	Bifidobacterium longum	ASV_4	ASV_4
5859c644498bf396619fcca4ed014b8d	Sample295	0	S15	3	Non-responders	Bacteroides	Bacteroides xylanisolvens	ASV_8	ASV_8
2ee585c245a593473acb21bdf1d7a460	Sample295	0.2669	S15	3	Non-responders	Anaerostipes	Anaerostipes hadrus	ASV_7	ASV_7
0ae2ea78213ca741ded6f9b30042d4b1	Sample295	0.1104	S15	3	Responders	Anaerostipes	Anaerostipes hadrus	ASV_3	ASV_3
73095392f7c7ecdff313b8558644334c	Sample295	0.3022	S15	3	Responders	Anaerostipes	Anaerostipes hadrus	ASV_5	ASV_5
3f3a0eaeea9c0690b6ede1b17b4fd8ce	Sample333	6.9501	S16	3	Responders	Bifidobacterium	Bifidobacterium adolescentis	ASV_1	ASV_1
31c7bc067538dcf7916e8b7cbefa44e5	Sample333	1.4178	S16	3	Non-responders	Anaerostipes	Anaerostipes hadrus	ASV_2	ASV_2
ce0837f50ab0a7abc73bddc82e8b55e6	Sample333	0.2352	S16	3	Non-responders	Bacteroides	Bacteroides xylanisolvens	ASV_9	ASV_9
15e05255b2aa8ee3524ca61eb207bb18	Sample333	1.3844	S16	3	Responders	Collinsella	Collinsella aerofaciens	ASV_6	ASV_6
d91b5c77b23b27230a16c7dc4325f4cd	Sample333	0.0401	S16	3	Non-responders	Roseburia	Roseburia intestinalis	ASV_10	ASV_10
38b7580c13cf081c9f279006c2dc70b9	Sample333	0.8886	S16	3	Responders	Bifidobacterium	Bifidobacterium longum	ASV_4	ASV_4
5859c644498bf396619fcca4ed014b8d	Sample333	0.0668	S16	3	Non-responders	Bacteroides	Bacteroides xylanisolvens	ASV_8	ASV_8
2ee585c245a593473acb21bdf1d7a460	Sample333	0.5706	S16	3	Responders	Anaerostipes	Anaerostipes hadrus	ASV_7	ASV_7
0ae2ea78213ca741ded6f9b30042d4b1	Sample333	0.2886	S16	3	Non-responders	Anaerostipes	Anaerostipes hadrus	ASV_3	ASV_3
73095392f7c7ecdff313b8558644334c	Sample333	0.0641	S16	3	Responders	Anaerostipes	Anaerostipes hadrus	ASV_5	ASV_5
3f3a0eaeea9c0690b6ede1b17b4fd8ce	Sample284	0	S17	3	Responders	Bifidobacterium	Bifidobacterium adolescentis	ASV_1	ASV_1
31c7bc067538dcf7916e8b7cbefa44e5	Sample284	0.9552	S17	3	Non-responders	Anaerostipes	Anaerostipes hadrus	ASV_2	ASV_2
ce0837f50ab0a7abc73bddc82e8b55e6	Sample284	0	S17	3	Non-responders	Bacteroides	Bacteroides xylanisolvens	ASV_9	ASV_9
15e05255b2aa8ee3524ca61eb207bb18	Sample284	0.6847	S17	3	Non-responders	Collinsella	Collinsella aerofaciens	ASV_6	ASV_6
d91b5c77b23b27230a16c7dc4325f4cd	Sample284	0	S17	3	Non-responders	Roseburia	Roseburia intestinalis	ASV_10	ASV_10
38b7580c13cf081c9f279006c2dc70b9	Sample284	0	S17	3	Non-responders	Bifidobacterium	Bifidobacterium longum	ASV_4	ASV_4
5859c644498bf396619fcca4ed014b8d	Sample284	0	S17	3	Non-responders	Bacteroides	Bacteroides xylanisolvens	ASV_8	ASV_8
2ee585c245a593473acb21bdf1d7a460	Sample284	0.5708	S17	3	Non-responders	Anaerostipes	Anaerostipes hadrus	ASV_7	ASV_7
0ae2ea78213ca741ded6f9b30042d4b1	Sample284	0.0399	S17	3	Responders	Anaerostipes	Anaerostipes hadrus	ASV_3	ASV_3
73095392f7c7ecdff313b8558644334c	Sample284	0.3758	S17	3	Non-responders	Anaerostipes	Anaerostipes hadrus	ASV_5	ASV_5
3f3a0eaeea9c0690b6ede1b17b4fd8ce	Sample370	0	S19	3	Non-responders	Bifidobacterium	Bifidobacterium adolescentis	ASV_1	ASV_1
31c7bc067538dcf7916e8b7cbefa44e5	Sample370	0.3532	S19	3	Non-responders	Anaerostipes	Anaerostipes hadrus	ASV_2	ASV_2
ce0837f50ab0a7abc73bddc82e8b55e6	Sample370	0	S19	3	Non-responders	Bacteroides	Bacteroides xylanisolvens	ASV_9	ASV_9
15e05255b2aa8ee3524ca61eb207bb18	Sample370	3.182	S19	3	Responders	Collinsella	Collinsella aerofaciens	ASV_6	ASV_6
d91b5c77b23b27230a16c7dc4325f4cd	Sample370	0	S19	3	Responders	Roseburia	Roseburia intestinalis	ASV_10	ASV_10
38b7580c13cf081c9f279006c2dc70b9	Sample370	0.5945	S19	3	Non-responders	Bifidobacterium	Bifidobacterium longum	ASV_4	ASV_4
5859c644498bf396619fcca4ed014b8d	Sample370	0	S19	3	Non-responders	Bacteroides	Bacteroides xylanisolvens	ASV_8	ASV_8
2ee585c245a593473acb21bdf1d7a460	Sample370	0	S19	3	Non-responders	Anaerostipes	Anaerostipes hadrus	ASV_7	ASV_7
0ae2ea78213ca741ded6f9b30042d4b1	Sample370	0	S19	3	Non-responders	Anaerostipes	Anaerostipes hadrus	ASV_3	ASV_3
73095392f7c7ecdff313b8558644334c	Sample370	0	S19	3	Non-responders	Anaerostipes	Anaerostipes hadrus	ASV_5	ASV_5
3f3a0eaeea9c0690b6ede1b17b4fd8ce	Sample322	13.0598	S2	3	Responders	Bifidobacterium	Bifidobacterium adolescentis	ASV_1	ASV_1
31c7bc067538dcf7916e8b7cbefa44e5	Sample322	0.8049	S2	3	Non-responders	Anaerostipes	Anaerostipes hadrus	ASV_2	ASV_2
ce0837f50ab0a7abc73bddc82e8b55e6	Sample322	0.1496	S2	3	Non-responders	Bacteroides	Bacteroides xylanisolvens	ASV_9	ASV_9
15e05255b2aa8ee3524ca61eb207bb18	Sample322	0	S2	3	Non-responders	Collinsella	Collinsella aerofaciens	ASV_6	ASV_6
d91b5c77b23b27230a16c7dc4325f4cd	Sample322	0	S2	3	Non-responders	Roseburia	Roseburia intestinalis	ASV_10	ASV_10
38b7580c13cf081c9f279006c2dc70b9	Sample322	1.0251	S2	3	Responders	Bifidobacterium	Bifidobacterium longum	ASV_4	ASV_4
5859c644498bf396619fcca4ed014b8d	Sample322	0.0854	S2	3	Non-responders	Bacteroides	Bacteroides xylanisolvens	ASV_8	ASV_8
2ee585c245a593473acb21bdf1d7a460	Sample322	0.1349	S2	3	Non-responders	Anaerostipes	Anaerostipes hadrus	ASV_7	ASV_7
0ae2ea78213ca741ded6f9b30042d4b1	Sample322	0	S2	3	Non-responders	Anaerostipes	Anaerostipes hadrus	ASV_3	ASV_3
73095392f7c7ecdff313b8558644334c	Sample322	0	S2	3	Non-responders	Anaerostipes	Anaerostipes hadrus	ASV_5	ASV_5
3f3a0eaeea9c0690b6ede1b17b4fd8ce	Sample323	4.1699	S20	3	Non-responders	Bifidobacterium	Bifidobacterium adolescentis	ASV_1	ASV_1
31c7bc067538dcf7916e8b7cbefa44e5	Sample323	5.6035	S20	3	Responders	Anaerostipes	Anaerostipes hadrus	ASV_2	ASV_2
ce0837f50ab0a7abc73bddc82e8b55e6	Sample323	22.9819	S20	3	Non-responders	Bacteroides	Bacteroides xylanisolvens	ASV_9	ASV_9
15e05255b2aa8ee3524ca61eb207bb18	Sample323	0.0262	S20	3	Responders	Collinsella	Collinsella aerofaciens	ASV_6	ASV_6
d91b5c77b23b27230a16c7dc4325f4cd	Sample323	0.0813	S20	3	Non-responders	Roseburia	Roseburia intestinalis	ASV_10	ASV_10
38b7580c13cf081c9f279006c2dc70b9	Sample323	0.3929	S20	3	Non-responders	Bifidobacterium	Bifidobacterium longum	ASV_4	ASV_4
5859c644498bf396619fcca4ed014b8d	Sample323	0	S20	3	Non-responders	Bacteroides	Bacteroides xylanisolvens	ASV_8	ASV_8
2ee585c245a593473acb21bdf1d7a460	Sample323	0	S20	3	Non-responders	Anaerostipes	Anaerostipes hadrus	ASV_7	ASV_7
0ae2ea78213ca741ded6f9b30042d4b1	Sample323	0.1172	S20	3	Non-responders	Anaerostipes	Anaerostipes hadrus	ASV_3	ASV_3
73095392f7c7ecdff313b8558644334c	Sample323	0	S20	3	Non-responders	Anaerostipes	Anaerostipes hadrus	ASV_5	ASV_5
3f3a0eaeea9c0690b6ede1b17b4fd8ce	Sample277	0	S7	3	Non-responders	Bifidobacterium	Bifidobacterium adolescentis	ASV_1	ASV_1
31c7bc067538dcf7916e8b7cbefa44e5	Sample277	0.4562	S7	3	Responders	Anaerostipes	Anaerostipes hadrus	ASV_2	ASV_2
ce0837f50ab0a7abc73bddc82e8b55e6	Sample277	0.8549	S7	3	Responders	Bacteroides	Bacteroides xylanisolvens	ASV_9	ASV_9
15e05255b2aa8ee3524ca61eb207bb18	Sample277	0.2075	S7	3	Non-responders	Collinsella	Collinsella aerofaciens	ASV_6	ASV_6
d91b5c77b23b27230a16c7dc4325f4cd	Sample277	0	S7	3	Non-responders	Roseburia	Roseburia intestinalis	ASV_10	ASV_10
38b7580c13cf081c9f279006c2dc70b9	Sample277	0.62	S7	3	Non-responders	Bifidobacterium	Bifidobacterium longum	ASV_4	ASV_4
5859c644498bf396619fcca4ed014b8d	Sample277	1.1237	S7	3	Non-responders	Bacteroides	Bacteroides xylanisolvens	ASV_8	ASV_8
2ee585c245a593473acb21bdf1d7a460	Sample277	0.1862	S7	3	Non-responders	Anaerostipes	Anaerostipes hadrus	ASV_7	ASV_7
0ae2ea78213ca741ded6f9b30042d4b1	Sample277	0.1812	S7	3	Responders	Anaerostipes	Anaerostipes hadrus	ASV_3	ASV_3
73095392f7c7ecdff313b8558644334c	Sample277	0.1912	S7	3	Non-responders	Anaerostipes	Anaerostipes hadrus	ASV_5	ASV_5
3f3a0eaeea9c0690b6ede1b17b4fd8ce	Sample278	1.3444	S5	3	Non-responders	Bifidobacterium	Bifidobacterium adolescentis	ASV_1	ASV_1
31c7bc067538dcf7916e8b7cbefa44e5	Sample278	0.1464	S5	3	Non-responders	Anaerostipes	Anaerostipes hadrus	ASV_2	ASV_2
ce0837f50ab0a7abc73bddc82e8b55e6	Sample278	3.5018	S5	3	Responders	Bacteroides	Bacteroides xylanisolvens	ASV_9	ASV_9
15e05255b2aa8ee3524ca61eb207bb18	Sample278	1.1965	S5	3	Non-responders	Collinsella	Collinsella aerofaciens	ASV_6	ASV_6
d91b5c77b23b27230a16c7dc4325f4cd	Sample278	0	S5	3	Non-responders	Roseburia	Roseburia intestinalis	ASV_10	ASV_10
38b7580c13cf081c9f279006c2dc70b9	Sample278	0.1534	S5	3	Responders	Bifidobacterium	Bifidobacterium longum	ASV_4	ASV_4
5859c644498bf396619fcca4ed014b8d	Sample278	0.8186	S5	3	Responders	Bacteroides	Bacteroides xylanisolvens	ASV_8	ASV_8
2ee585c245a593473acb21bdf1d7a460	Sample278	0.0628	S5	3	Non-responders	Anaerostipes	Anaerostipes hadrus	ASV_7	ASV_7
0ae2ea78213ca741ded6f9b30042d4b1	Sample278	0	S5	3	Non-responders	Anaerostipes	Anaerostipes hadrus	ASV_3	ASV_3
73095392f7c7ecdff313b8558644334c	Sample278	0	S5	3	Non-responders	Anaerostipes	Anaerostipes hadrus	ASV_5	ASV_5
3f3a0eaeea9c0690b6ede1b17b4fd8ce	Sample179	17.3276	S6	3	Responders	Bifidobacterium	Bifidobacterium adolescentis	ASV_1	ASV_1
31c7bc067538dcf7916e8b7cbefa44e5	Sample179	2.3136	S6	3	Non-responders	Anaerostipes	Anaerostipes hadrus	ASV_2	ASV_2
ce0837f50ab0a7abc73bddc82e8b55e6	Sample179	0.4764	S6	3	Non-responders	Bacteroides	Bacteroides xylanisolvens	ASV_9	ASV_9
15e05255b2aa8ee3524ca61eb207bb18	Sample179	9.6647	S6	3	Non-responders	Collinsella	Collinsella aerofaciens	ASV_6	ASV_6
d91b5c77b23b27230a16c7dc4325f4cd	Sample179	0	S6	3	Responders	Roseburia	Roseburia intestinalis	ASV_10	ASV_10
38b7580c13cf081c9f279006c2dc70b9	Sample179	1.4191	S6	3	Non-responders	Bifidobacterium	Bifidobacterium longum	ASV_4	ASV_4
5859c644498bf396619fcca4ed014b8d	Sample179	0.4713	S6	3	Non-responders	Bacteroides	Bacteroides xylanisolvens	ASV_8	ASV_8
2ee585c245a593473acb21bdf1d7a460	Sample179	0.7703	S6	3	Non-responders	Anaerostipes	Anaerostipes hadrus	ASV_7	ASV_7
0ae2ea78213ca741ded6f9b30042d4b1	Sample179	0	S6	3	Non-responders	Anaerostipes	Anaerostipes hadrus	ASV_3	ASV_3
73095392f7c7ecdff313b8558644334c	Sample179	0	S6	3	Non-responders	Anaerostipes	Anaerostipes hadrus	ASV_5	ASV_5
3f3a0eaeea9c0690b6ede1b17b4fd8ce	Sample279	0	S3	3	Non-responders	Bifidobacterium	Bifidobacterium adolescentis	ASV_1	ASV_1
31c7bc067538dcf7916e8b7cbefa44e5	Sample279	0.2502	S3	3	Responders	Anaerostipes	Anaerostipes hadrus	ASV_2	ASV_2
ce0837f50ab0a7abc73bddc82e8b55e6	Sample279	3.665	S3	3	Non-responders	Bacteroides	Bacteroides xylanisolvens	ASV_9	ASV_9
15e05255b2aa8ee3524ca61eb207bb18	Sample279	0.2429	S3	3	Non-responders	Collinsella	Collinsella aerofaciens	ASV_6	ASV_6
d91b5c77b23b27230a16c7dc4325f4cd	Sample279	0	S3	3	Non-responders	Roseburia	Roseburia intestinalis	ASV_10	ASV_10
38b7580c13cf081c9f279006c2dc70b9	Sample279	0.0564	S3	3	Responders	Bifidobacterium	Bifidobacterium longum	ASV_4	ASV_4
5859c644498bf396619fcca4ed014b8d	Sample279	0	S3	3	Non-responders	Bacteroides	Bacteroides xylanisolvens	ASV_8	ASV_8
2ee585c245a593473acb21bdf1d7a460	Sample279	0.0417	S3	3	Responders	Anaerostipes	Anaerostipes hadrus	ASV_7	ASV_7
0ae2ea78213ca741ded6f9b30042d4b1	Sample279	0.0944	S3	3	Responders	Anaerostipes	Anaerostipes hadrus	ASV_3	ASV_3
73095392f7c7ecdff313b8558644334c	Sample279	0.1006	S3	3	Responders	Anaerostipes	Anaerostipes hadrus	ASV_5	ASV_5
3f3a0eaeea9c0690b6ede1b17b4fd8ce	Sample329	6.4788	S8	3	Responders	Bifidobacterium	Bifidobacterium adolescentis	ASV_1	ASV_1
31c7bc067538dcf7916e8b7cbefa44e5	Sample329	2.2391	S8	3	Responders	Anaerostipes	Anaerostipes hadrus	ASV_2	ASV_2
ce0837f50ab0a7abc73bddc82e8b55e6	Sample329	0.4554	S8	3	Non-responders	Bacteroides	Bacteroides xylanisolvens	ASV_9	ASV_9
15e05255b2aa8ee3524ca61eb207bb18	Sample329	0.0337	S8	3	Non-responders	Collinsella	Collinsella aerofaciens	ASV_6	ASV_6
d91b5c77b23b27230a16c7dc4325f4cd	Sample329	0.2479	S8	3	Non-responders	Roseburia	Roseburia intestinalis	ASV_10	ASV_10
38b7580c13cf081c9f279006c2dc70b9	Sample329	0.6669	S8	3	Responders	Bifidobacterium	Bifidobacterium longum	ASV_4	ASV_4
5859c644498bf396619fcca4ed014b8d	Sample329	0.0013	S8	3	Non-responders	Bacteroides	Bacteroides xylanisolvens	ASV_8	ASV_8
2ee585c245a593473acb21bdf1d7a460	Sample329	0.4405	S8	3	Responders	Anaerostipes	Anaerostipes hadrus	ASV_7	ASV_7
0ae2ea78213ca741ded6f9b30042d4b1	Sample329	0	S8	3	Non-responders	Anaerostipes	Anaerostipes hadrus	ASV_3	ASV_3
73095392f7c7ecdff313b8558644334c	Sample329	0	S8	3	Non-responders	Anaerostipes	Anaerostipes hadrus	ASV_5	ASV_5
3f3a0eaeea9c0690b6ede1b17b4fd8ce	Sample280	0	S9	3	Non-responders	Bifidobacterium	Bifidobacterium adolescentis	ASV_1	ASV_1
31c7bc067538dcf7916e8b7cbefa44e5	Sample280	6.0795	S9	3	Responders	Anaerostipes	Anaerostipes hadrus	ASV_2	ASV_2
ce0837f50ab0a7abc73bddc82e8b55e6	Sample280	0.8075	S9	3	Non-responders	Bacteroides	Bacteroides xylanisolvens	ASV_9	ASV_9
15e05255b2aa8ee3524ca61eb207bb18	Sample280	0	S9	3	Non-responders	Collinsella	Collinsella aerofaciens	ASV_6	ASV_6
d91b5c77b23b27230a16c7dc4325f4cd	Sample280	0.0894	S9	3	Responders	Roseburia	Roseburia intestinalis	ASV_10	ASV_10
38b7580c13cf081c9f279006c2dc70b9	Sample280	7.2813	S9	3	Non-responders	Bifidobacterium	Bifidobacterium longum	ASV_4	ASV_4
5859c644498bf396619fcca4ed014b8d	Sample280	0.1368	S9	3	Non-responders	Bacteroides	Bacteroides xylanisolvens	ASV_8	ASV_8
2ee585c245a593473acb21bdf1d7a460	Sample280	1.3346	S9	3	Responders	Anaerostipes	Anaerostipes hadrus	ASV_7	ASV_7
0ae2ea78213ca741ded6f9b30042d4b1	Sample280	1.8454	S9	3	Non-responders	Anaerostipes	Anaerostipes hadrus	ASV_3	ASV_3
73095392f7c7ecdff313b8558644334c	Sample280	0.0054	S9	3	Non-responders	Anaerostipes	Anaerostipes hadrus	ASV_5	ASV_5
3f3a0eaeea9c0690b6ede1b17b4fd8ce	Sample6	8.5318	S1	4	Responders	Bifidobacterium	Bifidobacterium adolescentis	ASV_1	ASV_1
31c7bc067538dcf7916e8b7cbefa44e5	Sample6	1.7501	S1	4	Responders	Anaerostipes	Anaerostipes hadrus	ASV_2	ASV_2
ce0837f50ab0a7abc73bddc82e8b55e6	Sample6	2.0475	S1	4	Non-responders	Bacteroides	Bacteroides xylanisolvens	ASV_9	ASV_9
15e05255b2aa8ee3524ca61eb207bb18	Sample6	0.6902	S1	4	Responders	Collinsella	Collinsella aerofaciens	ASV_6	ASV_6
d91b5c77b23b27230a16c7dc4325f4cd	Sample6	0.1643	S1	4	Non-responders	Roseburia	Roseburia intestinalis	ASV_10	ASV_10
38b7580c13cf081c9f279006c2dc70b9	Sample6	0.6031	S1	4	Responders	Bifidobacterium	Bifidobacterium longum	ASV_4	ASV_4
5859c644498bf396619fcca4ed014b8d	Sample6	0	S1	4	Non-responders	Bacteroides	Bacteroides xylanisolvens	ASV_8	ASV_8
2ee585c245a593473acb21bdf1d7a460	Sample6	0.0575	S1	4	Non-responders	Anaerostipes	Anaerostipes hadrus	ASV_7	ASV_7
0ae2ea78213ca741ded6f9b30042d4b1	Sample6	0.9892	S1	4	Responders	Anaerostipes	Anaerostipes hadrus	ASV_3	ASV_3
73095392f7c7ecdff313b8558644334c	Sample6	0.1331	S1	4	Non-responders	Anaerostipes	Anaerostipes hadrus	ASV_5	ASV_5
3f3a0eaeea9c0690b6ede1b17b4fd8ce	Sample56	0.2544	S10	4	Non-responders	Bifidobacterium	Bifidobacterium adolescentis	ASV_1	ASV_1
31c7bc067538dcf7916e8b7cbefa44e5	Sample56	0.4723	S10	4	Non-responders	Anaerostipes	Anaerostipes hadrus	ASV_2	ASV_2
ce0837f50ab0a7abc73bddc82e8b55e6	Sample56	0.2758	S10	4	Non-responders	Bacteroides	Bacteroides xylanisolvens	ASV_9	ASV_9
15e05255b2aa8ee3524ca61eb207bb18	Sample56	1.3895	S10	4	Non-responders	Collinsella	Collinsella aerofaciens	ASV_6	ASV_6
d91b5c77b23b27230a16c7dc4325f4cd	Sample56	0.1006	S10	4	Responders	Roseburia	Roseburia intestinalis	ASV_10	ASV_10
38b7580c13cf081c9f279006c2dc70b9	Sample56	0.1585	S10	4	Non-responders	Bifidobacterium	Bifidobacterium longum	ASV_4	ASV_4
5859c644498bf396619fcca4ed014b8d	Sample56	0	S10	4	Non-responders	Bacteroides	Bacteroides xylanisolvens	ASV_8	ASV_8
2ee585c245a593473acb21bdf1d7a460	Sample56	0.1417	S10	4	Non-responders	Anaerostipes	Anaerostipes hadrus	ASV_7	ASV_7
0ae2ea78213ca741ded6f9b30042d4b1	Sample56	0.1356	S10	4	Non-responders	Anaerostipes	Anaerostipes hadrus	ASV_3	ASV_3
73095392f7c7ecdff313b8558644334c	Sample56	0.0838	S10	4	Non-responders	Anaerostipes	Anaerostipes hadrus	ASV_5	ASV_5
3f3a0eaeea9c0690b6ede1b17b4fd8ce	Sample65	0.278	S12	4	Responders	Bifidobacterium	Bifidobacterium adolescentis	ASV_1	ASV_1
31c7bc067538dcf7916e8b7cbefa44e5	Sample65	3.1664	S12	4	Responders	Anaerostipes	Anaerostipes hadrus	ASV_2	ASV_2
ce0837f50ab0a7abc73bddc82e8b55e6	Sample65	1.0609	S12	4	Non-responders	Bacteroides	Bacteroides xylanisolvens	ASV_9	ASV_9
15e05255b2aa8ee3524ca61eb207bb18	Sample65	0.0549	S12	4	Non-responders	Collinsella	Collinsella aerofaciens	ASV_6	ASV_6
d91b5c77b23b27230a16c7dc4325f4cd	Sample65	0.192	S12	4	Non-responders	Roseburia	Roseburia intestinalis	ASV_10	ASV_10
38b7580c13cf081c9f279006c2dc70b9	Sample65	0	S12	4	Non-responders	Bifidobacterium	Bifidobacterium longum	ASV_4	ASV_4
5859c644498bf396619fcca4ed014b8d	Sample65	0.6358	S12	4	Responders	Bacteroides	Bacteroides xylanisolvens	ASV_8	ASV_8
2ee585c245a593473acb21bdf1d7a460	Sample65	0.1533	S12	4	Responders	Anaerostipes	Anaerostipes hadrus	ASV_7	ASV_7
0ae2ea78213ca741ded6f9b30042d4b1	Sample65	1.7814	S12	4	Responders	Anaerostipes	Anaerostipes hadrus	ASV_3	ASV_3
73095392f7c7ecdff313b8558644334c	Sample65	1.5807	S12	4	Responders	Anaerostipes	Anaerostipes hadrus	ASV_5	ASV_5
3f3a0eaeea9c0690b6ede1b17b4fd8ce	Sample70	4.9269	S13	4	Responders	Bifidobacterium	Bifidobacterium adolescentis	ASV_1	ASV_1
31c7bc067538dcf7916e8b7cbefa44e5	Sample70	0.7807	S13	4	Non-responders	Anaerostipes	Anaerostipes hadrus	ASV_2	ASV_2
ce0837f50ab0a7abc73bddc82e8b55e6	Sample70	3.9648	S13	4	Responders	Bacteroides	Bacteroides xylanisolvens	ASV_9	ASV_9
15e05255b2aa8ee3524ca61eb207bb18	Sample70	1.027	S13	4	Non-responders	Collinsella	Collinsella aerofaciens	ASV_6	ASV_6
d91b5c77b23b27230a16c7dc4325f4cd	Sample70	0.0533	S13	4	Responders	Roseburia	Roseburia intestinalis	ASV_10	ASV_10
38b7580c13cf081c9f279006c2dc70b9	Sample70	0.2763	S13	4	Non-responders	Bifidobacterium	Bifidobacterium longum	ASV_4	ASV_4
5859c644498bf396619fcca4ed014b8d	Sample70	8.2909	S13	4	Responders	Bacteroides	Bacteroides xylanisolvens	ASV_8	ASV_8
2ee585c245a593473acb21bdf1d7a460	Sample70	0.1798	S13	4	Non-responders	Anaerostipes	Anaerostipes hadrus	ASV_7	ASV_7
0ae2ea78213ca741ded6f9b30042d4b1	Sample70	0.258	S13	4	Non-responders	Anaerostipes	Anaerostipes hadrus	ASV_3	ASV_3
73095392f7c7ecdff313b8558644334c	Sample70	0.2314	S13	4	Non-responders	Anaerostipes	Anaerostipes hadrus	ASV_5	ASV_5
3f3a0eaeea9c0690b6ede1b17b4fd8ce	Sample77	2.0417	S15	4	Responders	Bifidobacterium	Bifidobacterium adolescentis	ASV_1	ASV_1
31c7bc067538dcf7916e8b7cbefa44e5	Sample77	1.0427	S15	4	Non-responders	Anaerostipes	Anaerostipes hadrus	ASV_2	ASV_2
ce0837f50ab0a7abc73bddc82e8b55e6	Sample77	19.1876	S15	4	Responders	Bacteroides	Bacteroides xylanisolvens	ASV_9	ASV_9
15e05255b2aa8ee3524ca61eb207bb18	Sample77	0.1497	S15	4	Non-responders	Collinsella	Collinsella aerofaciens	ASV_6	ASV_6
d91b5c77b23b27230a16c7dc4325f4cd	Sample77	0.7035	S15	4	Non-responders	Roseburia	Roseburia intestinalis	ASV_10	ASV_10
38b7580c13cf081c9f279006c2dc70b9	Sample77	0.2915	S15	4	Non-responders	Bifidobacterium	Bifidobacterium longum	ASV_4	ASV_4
5859c644498bf396619fcca4ed014b8d	Sample77	0	S15	4	Non-responders	Bacteroides	Bacteroides xylanisolvens	ASV_8	ASV_8
2ee585c245a593473acb21bdf1d7a460	Sample77	0.3259	S15	4	Non-responders	Anaerostipes	Anaerostipes hadrus	ASV_7	ASV_7
0ae2ea78213ca741ded6f9b30042d4b1	Sample77	0.2849	S15	4	Responders	Anaerostipes	Anaerostipes hadrus	ASV_3	ASV_3
73095392f7c7ecdff313b8558644334c	Sample77	0.3763	S15	4	Responders	Anaerostipes	Anaerostipes hadrus	ASV_5	ASV_5
3f3a0eaeea9c0690b6ede1b17b4fd8ce	Sample82	5.9034	S16	4	Responders	Bifidobacterium	Bifidobacterium adolescentis	ASV_1	ASV_1
31c7bc067538dcf7916e8b7cbefa44e5	Sample82	0.9752	S16	4	Non-responders	Anaerostipes	Anaerostipes hadrus	ASV_2	ASV_2
ce0837f50ab0a7abc73bddc82e8b55e6	Sample82	2.3244	S16	4	Non-responders	Bacteroides	Bacteroides xylanisolvens	ASV_9	ASV_9
15e05255b2aa8ee3524ca61eb207bb18	Sample82	1.6498	S16	4	Responders	Collinsella	Collinsella aerofaciens	ASV_6	ASV_6
d91b5c77b23b27230a16c7dc4325f4cd	Sample82	0	S16	4	Non-responders	Roseburia	Roseburia intestinalis	ASV_10	ASV_10
38b7580c13cf081c9f279006c2dc70b9	Sample82	0.5222	S16	4	Responders	Bifidobacterium	Bifidobacterium longum	ASV_4	ASV_4
5859c644498bf396619fcca4ed014b8d	Sample82	0.4276	S16	4	Non-responders	Bacteroides	Bacteroides xylanisolvens	ASV_8	ASV_8
2ee585c245a593473acb21bdf1d7a460	Sample82	0.3317	S16	4	Responders	Anaerostipes	Anaerostipes hadrus	ASV_7	ASV_7
0ae2ea78213ca741ded6f9b30042d4b1	Sample82	0.199	S16	4	Non-responders	Anaerostipes	Anaerostipes hadrus	ASV_3	ASV_3
73095392f7c7ecdff313b8558644334c	Sample82	0.0931	S16	4	Responders	Anaerostipes	Anaerostipes hadrus	ASV_5	ASV_5
3f3a0eaeea9c0690b6ede1b17b4fd8ce	Sample85	0.3594	S17	4	Responders	Bifidobacterium	Bifidobacterium adolescentis	ASV_1	ASV_1
31c7bc067538dcf7916e8b7cbefa44e5	Sample85	2.148	S17	4	Non-responders	Anaerostipes	Anaerostipes hadrus	ASV_2	ASV_2
ce0837f50ab0a7abc73bddc82e8b55e6	Sample85	1.0068	S17	4	Non-responders	Bacteroides	Bacteroides xylanisolvens	ASV_9	ASV_9
15e05255b2aa8ee3524ca61eb207bb18	Sample85	1.6816	S17	4	Non-responders	Collinsella	Collinsella aerofaciens	ASV_6	ASV_6
d91b5c77b23b27230a16c7dc4325f4cd	Sample85	0	S17	4	Non-responders	Roseburia	Roseburia intestinalis	ASV_10	ASV_10
38b7580c13cf081c9f279006c2dc70b9	Sample85	0	S17	4	Non-responders	Bifidobacterium	Bifidobacterium longum	ASV_4	ASV_4
5859c644498bf396619fcca4ed014b8d	Sample85	0.1481	S17	4	Non-responders	Bacteroides	Bacteroides xylanisolvens	ASV_8	ASV_8
2ee585c245a593473acb21bdf1d7a460	Sample85	0.8038	S17	4	Non-responders	Anaerostipes	Anaerostipes hadrus	ASV_7	ASV_7
0ae2ea78213ca741ded6f9b30042d4b1	Sample85	0.2496	S17	4	Responders	Anaerostipes	Anaerostipes hadrus	ASV_3	ASV_3
73095392f7c7ecdff313b8558644334c	Sample85	0.727	S17	4	Non-responders	Anaerostipes	Anaerostipes hadrus	ASV_5	ASV_5
3f3a0eaeea9c0690b6ede1b17b4fd8ce	Sample334	18.5315	S18	4	Non-responders	Bifidobacterium	Bifidobacterium adolescentis	ASV_1	ASV_1
31c7bc067538dcf7916e8b7cbefa44e5	Sample334	1.9765	S18	4	Responders	Anaerostipes	Anaerostipes hadrus	ASV_2	ASV_2
ce0837f50ab0a7abc73bddc82e8b55e6	Sample334	0.0395	S18	4	Non-responders	Bacteroides	Bacteroides xylanisolvens	ASV_9	ASV_9
15e05255b2aa8ee3524ca61eb207bb18	Sample334	5.2717	S18	4	Non-responders	Collinsella	Collinsella aerofaciens	ASV_6	ASV_6
d91b5c77b23b27230a16c7dc4325f4cd	Sample334	0.3026	S18	4	Non-responders	Roseburia	Roseburia intestinalis	ASV_10	ASV_10
38b7580c13cf081c9f279006c2dc70b9	Sample334	0.5678	S18	4	Non-responders	Bifidobacterium	Bifidobacterium longum	ASV_4	ASV_4
5859c644498bf396619fcca4ed014b8d	Sample334	0	S18	4	Non-responders	Bacteroides	Bacteroides xylanisolvens	ASV_8	ASV_8
2ee585c245a593473acb21bdf1d7a460	Sample334	2.9927	S18	4	Non-responders	Anaerostipes	Anaerostipes hadrus	ASV_7	ASV_7
0ae2ea78213ca741ded6f9b30042d4b1	Sample334	0.0329	S18	4	Non-responders	Anaerostipes	Anaerostipes hadrus	ASV_3	ASV_3
73095392f7c7ecdff313b8558644334c	Sample334	0.729	S18	4	Non-responders	Anaerostipes	Anaerostipes hadrus	ASV_5	ASV_5
3f3a0eaeea9c0690b6ede1b17b4fd8ce	Sample286	0	S19	4	Non-responders	Bifidobacterium	Bifidobacterium adolescentis	ASV_1	ASV_1
31c7bc067538dcf7916e8b7cbefa44e5	Sample286	2.1509	S19	4	Non-responders	Anaerostipes	Anaerostipes hadrus	ASV_2	ASV_2
ce0837f50ab0a7abc73bddc82e8b55e6	Sample286	0	S19	4	Non-responders	Bacteroides	Bacteroides xylanisolvens	ASV_9	ASV_9
15e05255b2aa8ee3524ca61eb207bb18	Sample286	3.3338	S19	4	Responders	Collinsella	Collinsella aerofaciens	ASV_6	ASV_6
d91b5c77b23b27230a16c7dc4325f4cd	Sample286	0	S19	4	Responders	Roseburia	Roseburia intestinalis	ASV_10	ASV_10
38b7580c13cf081c9f279006c2dc70b9	Sample286	0.5886	S19	4	Non-responders	Bifidobacterium	Bifidobacterium longum	ASV_4	ASV_4
5859c644498bf396619fcca4ed014b8d	Sample286	0	S19	4	Non-responders	Bacteroides	Bacteroides xylanisolvens	ASV_8	ASV_8
2ee585c245a593473acb21bdf1d7a460	Sample286	0	S19	4	Non-responders	Anaerostipes	Anaerostipes hadrus	ASV_7	ASV_7
0ae2ea78213ca741ded6f9b30042d4b1	Sample286	0	S19	4	Non-responders	Anaerostipes	Anaerostipes hadrus	ASV_3	ASV_3
73095392f7c7ecdff313b8558644334c	Sample286	0	S19	4	Non-responders	Anaerostipes	Anaerostipes hadrus	ASV_5	ASV_5
3f3a0eaeea9c0690b6ede1b17b4fd8ce	Sample13	19.5945	S2	4	Responders	Bifidobacterium	Bifidobacterium adolescentis	ASV_1	ASV_1
31c7bc067538dcf7916e8b7cbefa44e5	Sample13	1.8897	S2	4	Non-responders	Anaerostipes	Anaerostipes hadrus	ASV_2	ASV_2
ce0837f50ab0a7abc73bddc82e8b55e6	Sample13	0.4495	S2	4	Non-responders	Bacteroides	Bacteroides xylanisolvens	ASV_9	ASV_9
15e05255b2aa8ee3524ca61eb207bb18	Sample13	0.1269	S2	4	Non-responders	Collinsella	Collinsella aerofaciens	ASV_6	ASV_6
d91b5c77b23b27230a16c7dc4325f4cd	Sample13	0.1697	S2	4	Non-responders	Roseburia	Roseburia intestinalis	ASV_10	ASV_10
38b7580c13cf081c9f279006c2dc70b9	Sample13	1.9677	S2	4	Responders	Bifidobacterium	Bifidobacterium longum	ASV_4	ASV_4
5859c644498bf396619fcca4ed014b8d	Sample13	0.1636	S2	4	Non-responders	Bacteroides	Bacteroides xylanisolvens	ASV_8	ASV_8
2ee585c245a593473acb21bdf1d7a460	Sample13	0.3471	S2	4	Non-responders	Anaerostipes	Anaerostipes hadrus	ASV_7	ASV_7
0ae2ea78213ca741ded6f9b30042d4b1	Sample13	0.2431	S2	4	Non-responders	Anaerostipes	Anaerostipes hadrus	ASV_3	ASV_3
73095392f7c7ecdff313b8558644334c	Sample13	0.1881	S2	4	Non-responders	Anaerostipes	Anaerostipes hadrus	ASV_5	ASV_5
3f3a0eaeea9c0690b6ede1b17b4fd8ce	Sample14	0.6756	S7	4	Non-responders	Bifidobacterium	Bifidobacterium adolescentis	ASV_1	ASV_1
31c7bc067538dcf7916e8b7cbefa44e5	Sample14	1.4848	S7	4	Responders	Anaerostipes	Anaerostipes hadrus	ASV_2	ASV_2
ce0837f50ab0a7abc73bddc82e8b55e6	Sample14	0.77	S7	4	Responders	Bacteroides	Bacteroides xylanisolvens	ASV_9	ASV_9
15e05255b2aa8ee3524ca61eb207bb18	Sample14	0.2834	S7	4	Non-responders	Collinsella	Collinsella aerofaciens	ASV_6	ASV_6
d91b5c77b23b27230a16c7dc4325f4cd	Sample14	0	S7	4	Non-responders	Roseburia	Roseburia intestinalis	ASV_10	ASV_10
38b7580c13cf081c9f279006c2dc70b9	Sample14	0.5151	S7	4	Non-responders	Bifidobacterium	Bifidobacterium longum	ASV_4	ASV_4
5859c644498bf396619fcca4ed014b8d	Sample14	1.0374	S7	4	Non-responders	Bacteroides	Bacteroides xylanisolvens	ASV_8	ASV_8
2ee585c245a593473acb21bdf1d7a460	Sample14	0.5134	S7	4	Non-responders	Anaerostipes	Anaerostipes hadrus	ASV_7	ASV_7
0ae2ea78213ca741ded6f9b30042d4b1	Sample14	0.524	S7	4	Responders	Anaerostipes	Anaerostipes hadrus	ASV_3	ASV_3
73095392f7c7ecdff313b8558644334c	Sample14	0.4813	S7	4	Non-responders	Anaerostipes	Anaerostipes hadrus	ASV_5	ASV_5
3f3a0eaeea9c0690b6ede1b17b4fd8ce	Sample31	3.0187	S4	4	Non-responders	Bifidobacterium	Bifidobacterium adolescentis	ASV_1	ASV_1
31c7bc067538dcf7916e8b7cbefa44e5	Sample31	0.5554	S4	4	Non-responders	Anaerostipes	Anaerostipes hadrus	ASV_2	ASV_2
ce0837f50ab0a7abc73bddc82e8b55e6	Sample31	1.2249	S4	4	Responders	Bacteroides	Bacteroides xylanisolvens	ASV_9	ASV_9
15e05255b2aa8ee3524ca61eb207bb18	Sample31	0.309	S4	4	Responders	Collinsella	Collinsella aerofaciens	ASV_6	ASV_6
d91b5c77b23b27230a16c7dc4325f4cd	Sample31	0.1097	S4	4	Non-responders	Roseburia	Roseburia intestinalis	ASV_10	ASV_10
38b7580c13cf081c9f279006c2dc70b9	Sample31	0.1478	S4	4	Non-responders	Bifidobacterium	Bifidobacterium longum	ASV_4	ASV_4
5859c644498bf396619fcca4ed014b8d	Sample31	0.2083	S4	4	Responders	Bacteroides	Bacteroides xylanisolvens	ASV_8	ASV_8
2ee585c245a593473acb21bdf1d7a460	Sample31	0.1053	S4	4	Non-responders	Anaerostipes	Anaerostipes hadrus	ASV_7	ASV_7
0ae2ea78213ca741ded6f9b30042d4b1	Sample31	0.1568	S4	4	Non-responders	Anaerostipes	Anaerostipes hadrus	ASV_3	ASV_3
73095392f7c7ecdff313b8558644334c	Sample31	0.0627	S4	4	Non-responders	Anaerostipes	Anaerostipes hadrus	ASV_5	ASV_5
3f3a0eaeea9c0690b6ede1b17b4fd8ce	Sample340	17.3718	S6	4	Responders	Bifidobacterium	Bifidobacterium adolescentis	ASV_1	ASV_1
31c7bc067538dcf7916e8b7cbefa44e5	Sample340	0.8787	S6	4	Non-responders	Anaerostipes	Anaerostipes hadrus	ASV_2	ASV_2
ce0837f50ab0a7abc73bddc82e8b55e6	Sample340	0.2049	S6	4	Non-responders	Bacteroides	Bacteroides xylanisolvens	ASV_9	ASV_9
15e05255b2aa8ee3524ca61eb207bb18	Sample340	8.8833	S6	4	Non-responders	Collinsella	Collinsella aerofaciens	ASV_6	ASV_6
d91b5c77b23b27230a16c7dc4325f4cd	Sample340	0	S6	4	Responders	Roseburia	Roseburia intestinalis	ASV_10	ASV_10
38b7580c13cf081c9f279006c2dc70b9	Sample340	2.2289	S6	4	Non-responders	Bifidobacterium	Bifidobacterium longum	ASV_4	ASV_4
5859c644498bf396619fcca4ed014b8d	Sample340	0.4344	S6	4	Non-responders	Bacteroides	Bacteroides xylanisolvens	ASV_8	ASV_8
2ee585c245a593473acb21bdf1d7a460	Sample340	0.2937	S6	4	Non-responders	Anaerostipes	Anaerostipes hadrus	ASV_7	ASV_7
0ae2ea78213ca741ded6f9b30042d4b1	Sample340	0	S6	4	Non-responders	Anaerostipes	Anaerostipes hadrus	ASV_3	ASV_3
73095392f7c7ecdff313b8558644334c	Sample340	0	S6	4	Non-responders	Anaerostipes	Anaerostipes hadrus	ASV_5	ASV_5
3f3a0eaeea9c0690b6ede1b17b4fd8ce	Sample46	20.3564	S8	4	Responders	Bifidobacterium	Bifidobacterium adolescentis	ASV_1	ASV_1
31c7bc067538dcf7916e8b7cbefa44e5	Sample46	5.6754	S8	4	Responders	Anaerostipes	Anaerostipes hadrus	ASV_2	ASV_2
ce0837f50ab0a7abc73bddc82e8b55e6	Sample46	0.4362	S8	4	Non-responders	Bacteroides	Bacteroides xylanisolvens	ASV_9	ASV_9
15e05255b2aa8ee3524ca61eb207bb18	Sample46	0.2398	S8	4	Non-responders	Collinsella	Collinsella aerofaciens	ASV_6	ASV_6
d91b5c77b23b27230a16c7dc4325f4cd	Sample46	0.1191	S8	4	Non-responders	Roseburia	Roseburia intestinalis	ASV_10	ASV_10
38b7580c13cf081c9f279006c2dc70b9	Sample46	2.7653	S8	4	Responders	Bifidobacterium	Bifidobacterium longum	ASV_4	ASV_4
5859c644498bf396619fcca4ed014b8d	Sample46	0.2414	S8	4	Non-responders	Bacteroides	Bacteroides xylanisolvens	ASV_8	ASV_8
2ee585c245a593473acb21bdf1d7a460	Sample46	0.7935	S8	4	Responders	Anaerostipes	Anaerostipes hadrus	ASV_7	ASV_7
0ae2ea78213ca741ded6f9b30042d4b1	Sample46	0	S8	4	Non-responders	Anaerostipes	Anaerostipes hadrus	ASV_3	ASV_3
73095392f7c7ecdff313b8558644334c	Sample46	0	S8	4	Non-responders	Anaerostipes	Anaerostipes hadrus	ASV_5	ASV_5
3f3a0eaeea9c0690b6ede1b17b4fd8ce	Sample285	17.5974	S1	5	Responders	Bifidobacterium	Bifidobacterium adolescentis	ASV_1	ASV_1
31c7bc067538dcf7916e8b7cbefa44e5	Sample285	6.7215	S1	5	Responders	Anaerostipes	Anaerostipes hadrus	ASV_2	ASV_2
ce0837f50ab0a7abc73bddc82e8b55e6	Sample285	0.0781	S1	5	Non-responders	Bacteroides	Bacteroides xylanisolvens	ASV_9	ASV_9
15e05255b2aa8ee3524ca61eb207bb18	Sample285	4.6919	S1	5	Responders	Collinsella	Collinsella aerofaciens	ASV_6	ASV_6
d91b5c77b23b27230a16c7dc4325f4cd	Sample285	0	S1	5	Non-responders	Roseburia	Roseburia intestinalis	ASV_10	ASV_10
38b7580c13cf081c9f279006c2dc70b9	Sample285	0.4753	S1	5	Responders	Bifidobacterium	Bifidobacterium longum	ASV_4	ASV_4
5859c644498bf396619fcca4ed014b8d	Sample285	0.053	S1	5	Non-responders	Bacteroides	Bacteroides xylanisolvens	ASV_8	ASV_8
2ee585c245a593473acb21bdf1d7a460	Sample285	0	S1	5	Non-responders	Anaerostipes	Anaerostipes hadrus	ASV_7	ASV_7
0ae2ea78213ca741ded6f9b30042d4b1	Sample285	3.8565	S1	5	Responders	Anaerostipes	Anaerostipes hadrus	ASV_3	ASV_3
73095392f7c7ecdff313b8558644334c	Sample285	0	S1	5	Non-responders	Anaerostipes	Anaerostipes hadrus	ASV_5	ASV_5
3f3a0eaeea9c0690b6ede1b17b4fd8ce	Sample342	0	S10	5	Non-responders	Bifidobacterium	Bifidobacterium adolescentis	ASV_1	ASV_1
31c7bc067538dcf7916e8b7cbefa44e5	Sample342	0.2799	S10	5	Non-responders	Anaerostipes	Anaerostipes hadrus	ASV_2	ASV_2
ce0837f50ab0a7abc73bddc82e8b55e6	Sample342	0.0166	S10	5	Non-responders	Bacteroides	Bacteroides xylanisolvens	ASV_9	ASV_9
15e05255b2aa8ee3524ca61eb207bb18	Sample342	1.0268	S10	5	Non-responders	Collinsella	Collinsella aerofaciens	ASV_6	ASV_6
d91b5c77b23b27230a16c7dc4325f4cd	Sample342	0	S10	5	Responders	Roseburia	Roseburia intestinalis	ASV_10	ASV_10
38b7580c13cf081c9f279006c2dc70b9	Sample342	0	S10	5	Non-responders	Bifidobacterium	Bifidobacterium longum	ASV_4	ASV_4
5859c644498bf396619fcca4ed014b8d	Sample342	0	S10	5	Non-responders	Bacteroides	Bacteroides xylanisolvens	ASV_8	ASV_8
2ee585c245a593473acb21bdf1d7a460	Sample342	0.3949	S10	5	Non-responders	Anaerostipes	Anaerostipes hadrus	ASV_7	ASV_7
0ae2ea78213ca741ded6f9b30042d4b1	Sample342	0.0055	S10	5	Non-responders	Anaerostipes	Anaerostipes hadrus	ASV_3	ASV_3
73095392f7c7ecdff313b8558644334c	Sample342	0.1095	S10	5	Non-responders	Anaerostipes	Anaerostipes hadrus	ASV_5	ASV_5
3f3a0eaeea9c0690b6ede1b17b4fd8ce	Sample293	0.0091	S11	5	Non-responders	Bifidobacterium	Bifidobacterium adolescentis	ASV_1	ASV_1
31c7bc067538dcf7916e8b7cbefa44e5	Sample293	1.6953	S11	5	Responders	Anaerostipes	Anaerostipes hadrus	ASV_2	ASV_2
ce0837f50ab0a7abc73bddc82e8b55e6	Sample293	0.0145	S11	5	Non-responders	Bacteroides	Bacteroides xylanisolvens	ASV_9	ASV_9
15e05255b2aa8ee3524ca61eb207bb18	Sample293	0	S11	5	Non-responders	Collinsella	Collinsella aerofaciens	ASV_6	ASV_6
d91b5c77b23b27230a16c7dc4325f4cd	Sample293	0	S11	5	Non-responders	Roseburia	Roseburia intestinalis	ASV_10	ASV_10
38b7580c13cf081c9f279006c2dc70b9	Sample293	0	S11	5	Non-responders	Bifidobacterium	Bifidobacterium longum	ASV_4	ASV_4
5859c644498bf396619fcca4ed014b8d	Sample293	0	S11	5	Non-responders	Bacteroides	Bacteroides xylanisolvens	ASV_8	ASV_8
2ee585c245a593473acb21bdf1d7a460	Sample293	0.0318	S11	5	Non-responders	Anaerostipes	Anaerostipes hadrus	ASV_7	ASV_7
0ae2ea78213ca741ded6f9b30042d4b1	Sample293	0.0427	S11	5	Responders	Anaerostipes	Anaerostipes hadrus	ASV_3	ASV_3
73095392f7c7ecdff313b8558644334c	Sample293	0.2071	S11	5	Responders	Anaerostipes	Anaerostipes hadrus	ASV_5	ASV_5
3f3a0eaeea9c0690b6ede1b17b4fd8ce	Sample343	0.0188	S12	5	Responders	Bifidobacterium	Bifidobacterium adolescentis	ASV_1	ASV_1
31c7bc067538dcf7916e8b7cbefa44e5	Sample343	1.9125	S12	5	Responders	Anaerostipes	Anaerostipes hadrus	ASV_2	ASV_2
ce0837f50ab0a7abc73bddc82e8b55e6	Sample343	0	S12	5	Non-responders	Bacteroides	Bacteroides xylanisolvens	ASV_9	ASV_9
15e05255b2aa8ee3524ca61eb207bb18	Sample343	0	S12	5	Non-responders	Collinsella	Collinsella aerofaciens	ASV_6	ASV_6
d91b5c77b23b27230a16c7dc4325f4cd	Sample343	0.117	S12	5	Non-responders	Roseburia	Roseburia intestinalis	ASV_10	ASV_10
38b7580c13cf081c9f279006c2dc70b9	Sample343	0	S12	5	Non-responders	Bifidobacterium	Bifidobacterium longum	ASV_4	ASV_4
5859c644498bf396619fcca4ed014b8d	Sample343	0	S12	5	Responders	Bacteroides	Bacteroides xylanisolvens	ASV_8	ASV_8
2ee585c245a593473acb21bdf1d7a460	Sample343	0.0355	S12	5	Responders	Anaerostipes	Anaerostipes hadrus	ASV_7	ASV_7
0ae2ea78213ca741ded6f9b30042d4b1	Sample343	0.8513	S12	5	Responders	Anaerostipes	Anaerostipes hadrus	ASV_3	ASV_3
73095392f7c7ecdff313b8558644334c	Sample343	1.0278	S12	5	Responders	Anaerostipes	Anaerostipes hadrus	ASV_5	ASV_5
3f3a0eaeea9c0690b6ede1b17b4fd8ce	Sample294	1.6138	S13	5	Responders	Bifidobacterium	Bifidobacterium adolescentis	ASV_1	ASV_1
31c7bc067538dcf7916e8b7cbefa44e5	Sample294	0.053	S13	5	Non-responders	Anaerostipes	Anaerostipes hadrus	ASV_2	ASV_2
ce0837f50ab0a7abc73bddc82e8b55e6	Sample294	0.5411	S13	5	Responders	Bacteroides	Bacteroides xylanisolvens	ASV_9	ASV_9
15e05255b2aa8ee3524ca61eb207bb18	Sample294	0.2122	S13	5	Non-responders	Collinsella	Collinsella aerofaciens	ASV_6	ASV_6
d91b5c77b23b27230a16c7dc4325f4cd	Sample294	0.0271	S13	5	Responders	Roseburia	Roseburia intestinalis	ASV_10	ASV_10
38b7580c13cf081c9f279006c2dc70b9	Sample294	0	S13	5	Non-responders	Bifidobacterium	Bifidobacterium longum	ASV_4	ASV_4
5859c644498bf396619fcca4ed014b8d	Sample294	5.3117	S13	5	Responders	Bacteroides	Bacteroides xylanisolvens	ASV_8	ASV_8
2ee585c245a593473acb21bdf1d7a460	Sample294	0.0684	S13	5	Non-responders	Anaerostipes	Anaerostipes hadrus	ASV_7	ASV_7
0ae2ea78213ca741ded6f9b30042d4b1	Sample294	0.0083	S13	5	Non-responders	Anaerostipes	Anaerostipes hadrus	ASV_3	ASV_3
73095392f7c7ecdff313b8558644334c	Sample294	0.0259	S13	5	Non-responders	Anaerostipes	Anaerostipes hadrus	ASV_5	ASV_5
3f3a0eaeea9c0690b6ede1b17b4fd8ce	Sample344	3.0902	S14	5	Responders	Bifidobacterium	Bifidobacterium adolescentis	ASV_1	ASV_1
31c7bc067538dcf7916e8b7cbefa44e5	Sample344	0.6007	S14	5	Non-responders	Anaerostipes	Anaerostipes hadrus	ASV_2	ASV_2
ce0837f50ab0a7abc73bddc82e8b55e6	Sample344	1.3271	S14	5	Non-responders	Bacteroides	Bacteroides xylanisolvens	ASV_9	ASV_9
15e05255b2aa8ee3524ca61eb207bb18	Sample344	0.1276	S14	5	Non-responders	Collinsella	Collinsella aerofaciens	ASV_6	ASV_6
d91b5c77b23b27230a16c7dc4325f4cd	Sample344	0	S14	5	Non-responders	Roseburia	Roseburia intestinalis	ASV_10	ASV_10
38b7580c13cf081c9f279006c2dc70b9	Sample344	0.1676	S14	5	Non-responders	Bifidobacterium	Bifidobacterium longum	ASV_4	ASV_4
5859c644498bf396619fcca4ed014b8d	Sample344	1.8621	S14	5	Responders	Bacteroides	Bacteroides xylanisolvens	ASV_8	ASV_8
2ee585c245a593473acb21bdf1d7a460	Sample344	0.1952	S14	5	Non-responders	Anaerostipes	Anaerostipes hadrus	ASV_7	ASV_7
0ae2ea78213ca741ded6f9b30042d4b1	Sample344	0.0076	S14	5	Responders	Anaerostipes	Anaerostipes hadrus	ASV_3	ASV_3
73095392f7c7ecdff313b8558644334c	Sample344	0.1247	S14	5	Responders	Anaerostipes	Anaerostipes hadrus	ASV_5	ASV_5
3f3a0eaeea9c0690b6ede1b17b4fd8ce	Sample308	4.1011	S15	5	Responders	Bifidobacterium	Bifidobacterium adolescentis	ASV_1	ASV_1
31c7bc067538dcf7916e8b7cbefa44e5	Sample308	0.4719	S15	5	Non-responders	Anaerostipes	Anaerostipes hadrus	ASV_2	ASV_2
ce0837f50ab0a7abc73bddc82e8b55e6	Sample308	31.4382	S15	5	Responders	Bacteroides	Bacteroides xylanisolvens	ASV_9	ASV_9
15e05255b2aa8ee3524ca61eb207bb18	Sample308	0	S15	5	Non-responders	Collinsella	Collinsella aerofaciens	ASV_6	ASV_6
d91b5c77b23b27230a16c7dc4325f4cd	Sample308	0.1657	S15	5	Non-responders	Roseburia	Roseburia intestinalis	ASV_10	ASV_10
38b7580c13cf081c9f279006c2dc70b9	Sample308	0.323	S15	5	Non-responders	Bifidobacterium	Bifidobacterium longum	ASV_4	ASV_4
5859c644498bf396619fcca4ed014b8d	Sample308	0	S15	5	Non-responders	Bacteroides	Bacteroides xylanisolvens	ASV_8	ASV_8
2ee585c245a593473acb21bdf1d7a460	Sample308	0.1208	S15	5	Non-responders	Anaerostipes	Anaerostipes hadrus	ASV_7	ASV_7
0ae2ea78213ca741ded6f9b30042d4b1	Sample308	0.0421	S15	5	Responders	Anaerostipes	Anaerostipes hadrus	ASV_3	ASV_3
73095392f7c7ecdff313b8558644334c	Sample308	0.2163	S15	5	Responders	Anaerostipes	Anaerostipes hadrus	ASV_5	ASV_5
3f3a0eaeea9c0690b6ede1b17b4fd8ce	Sample345	16.1346	S16	5	Responders	Bifidobacterium	Bifidobacterium adolescentis	ASV_1	ASV_1
31c7bc067538dcf7916e8b7cbefa44e5	Sample345	1.0276	S16	5	Non-responders	Anaerostipes	Anaerostipes hadrus	ASV_2	ASV_2
ce0837f50ab0a7abc73bddc82e8b55e6	Sample345	0.8616	S16	5	Non-responders	Bacteroides	Bacteroides xylanisolvens	ASV_9	ASV_9
15e05255b2aa8ee3524ca61eb207bb18	Sample345	2.7332	S16	5	Responders	Collinsella	Collinsella aerofaciens	ASV_6	ASV_6
d91b5c77b23b27230a16c7dc4325f4cd	Sample345	0	S16	5	Non-responders	Roseburia	Roseburia intestinalis	ASV_10	ASV_10
38b7580c13cf081c9f279006c2dc70b9	Sample345	0.392	S16	5	Responders	Bifidobacterium	Bifidobacterium longum	ASV_4	ASV_4
5859c644498bf396619fcca4ed014b8d	Sample345	0.2896	S16	5	Non-responders	Bacteroides	Bacteroides xylanisolvens	ASV_8	ASV_8
2ee585c245a593473acb21bdf1d7a460	Sample345	0.4167	S16	5	Responders	Anaerostipes	Anaerostipes hadrus	ASV_7	ASV_7
0ae2ea78213ca741ded6f9b30042d4b1	Sample345	0.1483	S16	5	Non-responders	Anaerostipes	Anaerostipes hadrus	ASV_3	ASV_3
73095392f7c7ecdff313b8558644334c	Sample345	0.0759	S16	5	Responders	Anaerostipes	Anaerostipes hadrus	ASV_5	ASV_5
3f3a0eaeea9c0690b6ede1b17b4fd8ce	Sample296	0.0164	S17	5	Responders	Bifidobacterium	Bifidobacterium adolescentis	ASV_1	ASV_1
31c7bc067538dcf7916e8b7cbefa44e5	Sample296	1.4013	S17	5	Non-responders	Anaerostipes	Anaerostipes hadrus	ASV_2	ASV_2
ce0837f50ab0a7abc73bddc82e8b55e6	Sample296	0	S17	5	Non-responders	Bacteroides	Bacteroides xylanisolvens	ASV_9	ASV_9
15e05255b2aa8ee3524ca61eb207bb18	Sample296	0.6322	S17	5	Non-responders	Collinsella	Collinsella aerofaciens	ASV_6	ASV_6
d91b5c77b23b27230a16c7dc4325f4cd	Sample296	0	S17	5	Non-responders	Roseburia	Roseburia intestinalis	ASV_10	ASV_10
38b7580c13cf081c9f279006c2dc70b9	Sample296	0	S17	5	Non-responders	Bifidobacterium	Bifidobacterium longum	ASV_4	ASV_4
5859c644498bf396619fcca4ed014b8d	Sample296	0	S17	5	Non-responders	Bacteroides	Bacteroides xylanisolvens	ASV_8	ASV_8
2ee585c245a593473acb21bdf1d7a460	Sample296	0.8066	S17	5	Non-responders	Anaerostipes	Anaerostipes hadrus	ASV_7	ASV_7
0ae2ea78213ca741ded6f9b30042d4b1	Sample296	0.0246	S17	5	Responders	Anaerostipes	Anaerostipes hadrus	ASV_3	ASV_3
73095392f7c7ecdff313b8558644334c	Sample296	0.5842	S17	5	Non-responders	Anaerostipes	Anaerostipes hadrus	ASV_5	ASV_5
3f3a0eaeea9c0690b6ede1b17b4fd8ce	Sample132	8.0564	S18	5	Non-responders	Bifidobacterium	Bifidobacterium adolescentis	ASV_1	ASV_1
31c7bc067538dcf7916e8b7cbefa44e5	Sample132	1.1156	S18	5	Responders	Anaerostipes	Anaerostipes hadrus	ASV_2	ASV_2
ce0837f50ab0a7abc73bddc82e8b55e6	Sample132	0.1543	S18	5	Non-responders	Bacteroides	Bacteroides xylanisolvens	ASV_9	ASV_9
15e05255b2aa8ee3524ca61eb207bb18	Sample132	2.2688	S18	5	Non-responders	Collinsella	Collinsella aerofaciens	ASV_6	ASV_6
d91b5c77b23b27230a16c7dc4325f4cd	Sample132	0.3351	S18	5	Non-responders	Roseburia	Roseburia intestinalis	ASV_10	ASV_10
38b7580c13cf081c9f279006c2dc70b9	Sample132	0.3087	S18	5	Non-responders	Bifidobacterium	Bifidobacterium longum	ASV_4	ASV_4
5859c644498bf396619fcca4ed014b8d	Sample132	0	S18	5	Non-responders	Bacteroides	Bacteroides xylanisolvens	ASV_8	ASV_8
2ee585c245a593473acb21bdf1d7a460	Sample132	0.9393	S18	5	Non-responders	Anaerostipes	Anaerostipes hadrus	ASV_7	ASV_7
0ae2ea78213ca741ded6f9b30042d4b1	Sample132	0.0617	S18	5	Non-responders	Anaerostipes	Anaerostipes hadrus	ASV_3	ASV_3
73095392f7c7ecdff313b8558644334c	Sample132	0.6019	S18	5	Non-responders	Anaerostipes	Anaerostipes hadrus	ASV_5	ASV_5
3f3a0eaeea9c0690b6ede1b17b4fd8ce	Sample298	0	S19	5	Non-responders	Bifidobacterium	Bifidobacterium adolescentis	ASV_1	ASV_1
31c7bc067538dcf7916e8b7cbefa44e5	Sample298	0.4529	S19	5	Non-responders	Anaerostipes	Anaerostipes hadrus	ASV_2	ASV_2
ce0837f50ab0a7abc73bddc82e8b55e6	Sample298	0.0318	S19	5	Non-responders	Bacteroides	Bacteroides xylanisolvens	ASV_9	ASV_9
15e05255b2aa8ee3524ca61eb207bb18	Sample298	1.2344	S19	5	Responders	Collinsella	Collinsella aerofaciens	ASV_6	ASV_6
d91b5c77b23b27230a16c7dc4325f4cd	Sample298	0	S19	5	Responders	Roseburia	Roseburia intestinalis	ASV_10	ASV_10
38b7580c13cf081c9f279006c2dc70b9	Sample298	0.0904	S19	5	Non-responders	Bifidobacterium	Bifidobacterium longum	ASV_4	ASV_4
5859c644498bf396619fcca4ed014b8d	Sample298	0	S19	5	Non-responders	Bacteroides	Bacteroides xylanisolvens	ASV_8	ASV_8
2ee585c245a593473acb21bdf1d7a460	Sample298	0	S19	5	Non-responders	Anaerostipes	Anaerostipes hadrus	ASV_7	ASV_7
0ae2ea78213ca741ded6f9b30042d4b1	Sample298	0	S19	5	Non-responders	Anaerostipes	Anaerostipes hadrus	ASV_3	ASV_3
73095392f7c7ecdff313b8558644334c	Sample298	0	S19	5	Non-responders	Anaerostipes	Anaerostipes hadrus	ASV_5	ASV_5
3f3a0eaeea9c0690b6ede1b17b4fd8ce	Sample335	5.4964	S2	5	Responders	Bifidobacterium	Bifidobacterium adolescentis	ASV_1	ASV_1
31c7bc067538dcf7916e8b7cbefa44e5	Sample335	2.046	S2	5	Non-responders	Anaerostipes	Anaerostipes hadrus	ASV_2	ASV_2
ce0837f50ab0a7abc73bddc82e8b55e6	Sample335	0.6794	S2	5	Non-responders	Bacteroides	Bacteroides xylanisolvens	ASV_9	ASV_9
15e05255b2aa8ee3524ca61eb207bb18	Sample335	0	S2	5	Non-responders	Collinsella	Collinsella aerofaciens	ASV_6	ASV_6
d91b5c77b23b27230a16c7dc4325f4cd	Sample335	0	S2	5	Non-responders	Roseburia	Roseburia intestinalis	ASV_10	ASV_10
38b7580c13cf081c9f279006c2dc70b9	Sample335	0.7132	S2	5	Responders	Bifidobacterium	Bifidobacterium longum	ASV_4	ASV_4
5859c644498bf396619fcca4ed014b8d	Sample335	0.4131	S2	5	Non-responders	Bacteroides	Bacteroides xylanisolvens	ASV_8	ASV_8
2ee585c245a593473acb21bdf1d7a460	Sample335	0.3391	S2	5	Non-responders	Anaerostipes	Anaerostipes hadrus	ASV_7	ASV_7
0ae2ea78213ca741ded6f9b30042d4b1	Sample335	0	S2	5	Non-responders	Anaerostipes	Anaerostipes hadrus	ASV_3	ASV_3
73095392f7c7ecdff313b8558644334c	Sample335	0	S2	5	Non-responders	Anaerostipes	Anaerostipes hadrus	ASV_5	ASV_5
3f3a0eaeea9c0690b6ede1b17b4fd8ce	Sample299	0	S21	5	NA	Bifidobacterium	Bifidobacterium adolescentis	ASV_1	ASV_1
31c7bc067538dcf7916e8b7cbefa44e5	Sample299	1.6284	S21	5	NA	Anaerostipes	Anaerostipes hadrus	ASV_2	ASV_2
ce0837f50ab0a7abc73bddc82e8b55e6	Sample299	3.1355	S21	5	NA	Bacteroides	Bacteroides xylanisolvens	ASV_9	ASV_9
15e05255b2aa8ee3524ca61eb207bb18	Sample299	2.5147	S21	5	NA	Collinsella	Collinsella aerofaciens	ASV_6	ASV_6
d91b5c77b23b27230a16c7dc4325f4cd	Sample299	0	S21	5	NA	Roseburia	Roseburia intestinalis	ASV_10	ASV_10
38b7580c13cf081c9f279006c2dc70b9	Sample299	0.0089	S21	5	NA	Bifidobacterium	Bifidobacterium longum	ASV_4	ASV_4
5859c644498bf396619fcca4ed014b8d	Sample299	1.6208	S21	5	NA	Bacteroides	Bacteroides xylanisolvens	ASV_8	ASV_8
2ee585c245a593473acb21bdf1d7a460	Sample299	0	S21	5	NA	Anaerostipes	Anaerostipes hadrus	ASV_7	ASV_7
0ae2ea78213ca741ded6f9b30042d4b1	Sample299	0	S21	5	NA	Anaerostipes	Anaerostipes hadrus	ASV_3	ASV_3
73095392f7c7ecdff313b8558644334c	Sample299	0	S21	5	NA	Anaerostipes	Anaerostipes hadrus	ASV_5	ASV_5
3f3a0eaeea9c0690b6ede1b17b4fd8ce	Sample289	0.034	S7	5	Non-responders	Bifidobacterium	Bifidobacterium adolescentis	ASV_1	ASV_1
31c7bc067538dcf7916e8b7cbefa44e5	Sample289	1.8661	S7	5	Responders	Anaerostipes	Anaerostipes hadrus	ASV_2	ASV_2
ce0837f50ab0a7abc73bddc82e8b55e6	Sample289	0.2142	S7	5	Responders	Bacteroides	Bacteroides xylanisolvens	ASV_9	ASV_9
15e05255b2aa8ee3524ca61eb207bb18	Sample289	0.1537	S7	5	Non-responders	Collinsella	Collinsella aerofaciens	ASV_6	ASV_6
d91b5c77b23b27230a16c7dc4325f4cd	Sample289	0.2467	S7	5	Non-responders	Roseburia	Roseburia intestinalis	ASV_10	ASV_10
38b7580c13cf081c9f279006c2dc70b9	Sample289	0.3383	S7	5	Non-responders	Bifidobacterium	Bifidobacterium longum	ASV_4	ASV_4
5859c644498bf396619fcca4ed014b8d	Sample289	0.3679	S7	5	Non-responders	Bacteroides	Bacteroides xylanisolvens	ASV_8	ASV_8
2ee585c245a593473acb21bdf1d7a460	Sample289	0.8628	S7	5	Non-responders	Anaerostipes	Anaerostipes hadrus	ASV_7	ASV_7
0ae2ea78213ca741ded6f9b30042d4b1	Sample289	0.8481	S7	5	Responders	Anaerostipes	Anaerostipes hadrus	ASV_3	ASV_3
73095392f7c7ecdff313b8558644334c	Sample289	0.8392	S7	5	Non-responders	Anaerostipes	Anaerostipes hadrus	ASV_5	ASV_5
3f3a0eaeea9c0690b6ede1b17b4fd8ce	Sample326	2.7956	S4	5	Non-responders	Bifidobacterium	Bifidobacterium adolescentis	ASV_1	ASV_1
31c7bc067538dcf7916e8b7cbefa44e5	Sample326	0.3095	S4	5	Non-responders	Anaerostipes	Anaerostipes hadrus	ASV_2	ASV_2
ce0837f50ab0a7abc73bddc82e8b55e6	Sample326	0.5209	S4	5	Responders	Bacteroides	Bacteroides xylanisolvens	ASV_9	ASV_9
15e05255b2aa8ee3524ca61eb207bb18	Sample326	0.008	S4	5	Responders	Collinsella	Collinsella aerofaciens	ASV_6	ASV_6
d91b5c77b23b27230a16c7dc4325f4cd	Sample326	0	S4	5	Non-responders	Roseburia	Roseburia intestinalis	ASV_10	ASV_10
38b7580c13cf081c9f279006c2dc70b9	Sample326	0.1375	S4	5	Non-responders	Bifidobacterium	Bifidobacterium longum	ASV_4	ASV_4
5859c644498bf396619fcca4ed014b8d	Sample326	0.1969	S4	5	Responders	Bacteroides	Bacteroides xylanisolvens	ASV_8	ASV_8
2ee585c245a593473acb21bdf1d7a460	Sample326	0.0611	S4	5	Non-responders	Anaerostipes	Anaerostipes hadrus	ASV_7	ASV_7
0ae2ea78213ca741ded6f9b30042d4b1	Sample326	0.1077	S4	5	Non-responders	Anaerostipes	Anaerostipes hadrus	ASV_3	ASV_3
73095392f7c7ecdff313b8558644334c	Sample326	0.0354	S4	5	Non-responders	Anaerostipes	Anaerostipes hadrus	ASV_5	ASV_5
3f3a0eaeea9c0690b6ede1b17b4fd8ce	Sample290	2.7449	S5	5	Non-responders	Bifidobacterium	Bifidobacterium adolescentis	ASV_1	ASV_1
31c7bc067538dcf7916e8b7cbefa44e5	Sample290	0.0549	S5	5	Non-responders	Anaerostipes	Anaerostipes hadrus	ASV_2	ASV_2
ce0837f50ab0a7abc73bddc82e8b55e6	Sample290	1.7488	S5	5	Responders	Bacteroides	Bacteroides xylanisolvens	ASV_9	ASV_9
15e05255b2aa8ee3524ca61eb207bb18	Sample290	0.7778	S5	5	Non-responders	Collinsella	Collinsella aerofaciens	ASV_6	ASV_6
d91b5c77b23b27230a16c7dc4325f4cd	Sample290	0	S5	5	Non-responders	Roseburia	Roseburia intestinalis	ASV_10	ASV_10
38b7580c13cf081c9f279006c2dc70b9	Sample290	0.4175	S5	5	Responders	Bifidobacterium	Bifidobacterium longum	ASV_4	ASV_4
5859c644498bf396619fcca4ed014b8d	Sample290	0.7062	S5	5	Responders	Bacteroides	Bacteroides xylanisolvens	ASV_8	ASV_8
2ee585c245a593473acb21bdf1d7a460	Sample290	0.0406	S5	5	Non-responders	Anaerostipes	Anaerostipes hadrus	ASV_7	ASV_7
0ae2ea78213ca741ded6f9b30042d4b1	Sample290	0	S5	5	Non-responders	Anaerostipes	Anaerostipes hadrus	ASV_3	ASV_3
73095392f7c7ecdff313b8558644334c	Sample290	0	S5	5	Non-responders	Anaerostipes	Anaerostipes hadrus	ASV_5	ASV_5
3f3a0eaeea9c0690b6ede1b17b4fd8ce	Sample351	14.5367	S6	5	Responders	Bifidobacterium	Bifidobacterium adolescentis	ASV_1	ASV_1
31c7bc067538dcf7916e8b7cbefa44e5	Sample351	1.8595	S6	5	Non-responders	Anaerostipes	Anaerostipes hadrus	ASV_2	ASV_2
ce0837f50ab0a7abc73bddc82e8b55e6	Sample351	0.0591	S6	5	Non-responders	Bacteroides	Bacteroides xylanisolvens	ASV_9	ASV_9
15e05255b2aa8ee3524ca61eb207bb18	Sample351	7.4068	S6	5	Non-responders	Collinsella	Collinsella aerofaciens	ASV_6	ASV_6
d91b5c77b23b27230a16c7dc4325f4cd	Sample351	0.2147	S6	5	Responders	Roseburia	Roseburia intestinalis	ASV_10	ASV_10
38b7580c13cf081c9f279006c2dc70b9	Sample351	2.1691	S6	5	Non-responders	Bifidobacterium	Bifidobacterium longum	ASV_4	ASV_4
5859c644498bf396619fcca4ed014b8d	Sample351	0.1914	S6	5	Non-responders	Bacteroides	Bacteroides xylanisolvens	ASV_8	ASV_8
2ee585c245a593473acb21bdf1d7a460	Sample351	0.6022	S6	5	Non-responders	Anaerostipes	Anaerostipes hadrus	ASV_7	ASV_7
0ae2ea78213ca741ded6f9b30042d4b1	Sample351	0	S6	5	Non-responders	Anaerostipes	Anaerostipes hadrus	ASV_3	ASV_3
73095392f7c7ecdff313b8558644334c	Sample351	0	S6	5	Non-responders	Anaerostipes	Anaerostipes hadrus	ASV_5	ASV_5
3f3a0eaeea9c0690b6ede1b17b4fd8ce	Sample291	0	S3	5	Non-responders	Bifidobacterium	Bifidobacterium adolescentis	ASV_1	ASV_1
31c7bc067538dcf7916e8b7cbefa44e5	Sample291	0.3363	S3	5	Responders	Anaerostipes	Anaerostipes hadrus	ASV_2	ASV_2
ce0837f50ab0a7abc73bddc82e8b55e6	Sample291	6.3395	S3	5	Non-responders	Bacteroides	Bacteroides xylanisolvens	ASV_9	ASV_9
15e05255b2aa8ee3524ca61eb207bb18	Sample291	0.19	S3	5	Non-responders	Collinsella	Collinsella aerofaciens	ASV_6	ASV_6
d91b5c77b23b27230a16c7dc4325f4cd	Sample291	0	S3	5	Non-responders	Roseburia	Roseburia intestinalis	ASV_10	ASV_10
38b7580c13cf081c9f279006c2dc70b9	Sample291	0.1605	S3	5	Responders	Bifidobacterium	Bifidobacterium longum	ASV_4	ASV_4
5859c644498bf396619fcca4ed014b8d	Sample291	0	S3	5	Non-responders	Bacteroides	Bacteroides xylanisolvens	ASV_8	ASV_8
2ee585c245a593473acb21bdf1d7a460	Sample291	0.0354	S3	5	Responders	Anaerostipes	Anaerostipes hadrus	ASV_7	ASV_7
0ae2ea78213ca741ded6f9b30042d4b1	Sample291	0.1168	S3	5	Responders	Anaerostipes	Anaerostipes hadrus	ASV_3	ASV_3
73095392f7c7ecdff313b8558644334c	Sample291	0.1038	S3	5	Responders	Anaerostipes	Anaerostipes hadrus	ASV_5	ASV_5
3f3a0eaeea9c0690b6ede1b17b4fd8ce	Sample341	10.142	S8	5	Responders	Bifidobacterium	Bifidobacterium adolescentis	ASV_1	ASV_1
31c7bc067538dcf7916e8b7cbefa44e5	Sample341	4.4323	S8	5	Responders	Anaerostipes	Anaerostipes hadrus	ASV_2	ASV_2
ce0837f50ab0a7abc73bddc82e8b55e6	Sample341	0.0556	S8	5	Non-responders	Bacteroides	Bacteroides xylanisolvens	ASV_9	ASV_9
15e05255b2aa8ee3524ca61eb207bb18	Sample341	0.0029	S8	5	Non-responders	Collinsella	Collinsella aerofaciens	ASV_6	ASV_6
d91b5c77b23b27230a16c7dc4325f4cd	Sample341	0.6862	S8	5	Non-responders	Roseburia	Roseburia intestinalis	ASV_10	ASV_10
38b7580c13cf081c9f279006c2dc70b9	Sample341	1.6474	S8	5	Responders	Bifidobacterium	Bifidobacterium longum	ASV_4	ASV_4
5859c644498bf396619fcca4ed014b8d	Sample341	0	S8	5	Non-responders	Bacteroides	Bacteroides xylanisolvens	ASV_8	ASV_8
2ee585c245a593473acb21bdf1d7a460	Sample341	0.5568	S8	5	Responders	Anaerostipes	Anaerostipes hadrus	ASV_7	ASV_7
0ae2ea78213ca741ded6f9b30042d4b1	Sample341	0	S8	5	Non-responders	Anaerostipes	Anaerostipes hadrus	ASV_3	ASV_3
73095392f7c7ecdff313b8558644334c	Sample341	0	S8	5	Non-responders	Anaerostipes	Anaerostipes hadrus	ASV_5	ASV_5
3f3a0eaeea9c0690b6ede1b17b4fd8ce	Sample292	0	S9	5	Non-responders	Bifidobacterium	Bifidobacterium adolescentis	ASV_1	ASV_1
31c7bc067538dcf7916e8b7cbefa44e5	Sample292	2.2001	S9	5	Responders	Anaerostipes	Anaerostipes hadrus	ASV_2	ASV_2
ce0837f50ab0a7abc73bddc82e8b55e6	Sample292	4.2055	S9	5	Non-responders	Bacteroides	Bacteroides xylanisolvens	ASV_9	ASV_9
15e05255b2aa8ee3524ca61eb207bb18	Sample292	0.0096	S9	5	Non-responders	Collinsella	Collinsella aerofaciens	ASV_6	ASV_6
d91b5c77b23b27230a16c7dc4325f4cd	Sample292	0.1742	S9	5	Responders	Roseburia	Roseburia intestinalis	ASV_10	ASV_10
38b7580c13cf081c9f279006c2dc70b9	Sample292	0.941	S9	5	Non-responders	Bifidobacterium	Bifidobacterium longum	ASV_4	ASV_4
5859c644498bf396619fcca4ed014b8d	Sample292	0.7832	S9	5	Non-responders	Bacteroides	Bacteroides xylanisolvens	ASV_8	ASV_8
2ee585c245a593473acb21bdf1d7a460	Sample292	0.3854	S9	5	Responders	Anaerostipes	Anaerostipes hadrus	ASV_7	ASV_7
0ae2ea78213ca741ded6f9b30042d4b1	Sample292	0.62	S9	5	Non-responders	Anaerostipes	Anaerostipes hadrus	ASV_3	ASV_3
73095392f7c7ecdff313b8558644334c	Sample292	0.0041	S9	5	Non-responders	Anaerostipes	Anaerostipes hadrus	ASV_5	ASV_5
3f3a0eaeea9c0690b6ede1b17b4fd8ce	Sample7	3.7526	S1	6	Responders	Bifidobacterium	Bifidobacterium adolescentis	ASV_1	ASV_1
31c7bc067538dcf7916e8b7cbefa44e5	Sample7	1.4553	S1	6	Responders	Anaerostipes	Anaerostipes hadrus	ASV_2	ASV_2
ce0837f50ab0a7abc73bddc82e8b55e6	Sample7	2.5437	S1	6	Non-responders	Bacteroides	Bacteroides xylanisolvens	ASV_9	ASV_9
15e05255b2aa8ee3524ca61eb207bb18	Sample7	2.7795	S1	6	Responders	Collinsella	Collinsella aerofaciens	ASV_6	ASV_6
d91b5c77b23b27230a16c7dc4325f4cd	Sample7	0.1719	S1	6	Non-responders	Roseburia	Roseburia intestinalis	ASV_10	ASV_10
38b7580c13cf081c9f279006c2dc70b9	Sample7	0.1914	S1	6	Responders	Bifidobacterium	Bifidobacterium longum	ASV_4	ASV_4
5859c644498bf396619fcca4ed014b8d	Sample7	0	S1	6	Non-responders	Bacteroides	Bacteroides xylanisolvens	ASV_8	ASV_8
2ee585c245a593473acb21bdf1d7a460	Sample7	0.0709	S1	6	Non-responders	Anaerostipes	Anaerostipes hadrus	ASV_7	ASV_7
0ae2ea78213ca741ded6f9b30042d4b1	Sample7	0.8633	S1	6	Responders	Anaerostipes	Anaerostipes hadrus	ASV_3	ASV_3
73095392f7c7ecdff313b8558644334c	Sample7	0.0656	S1	6	Non-responders	Anaerostipes	Anaerostipes hadrus	ASV_5	ASV_5
3f3a0eaeea9c0690b6ede1b17b4fd8ce	Sample57	0.1721	S10	6	Non-responders	Bifidobacterium	Bifidobacterium adolescentis	ASV_1	ASV_1
31c7bc067538dcf7916e8b7cbefa44e5	Sample57	0.5367	S10	6	Non-responders	Anaerostipes	Anaerostipes hadrus	ASV_2	ASV_2
ce0837f50ab0a7abc73bddc82e8b55e6	Sample57	0.4269	S10	6	Non-responders	Bacteroides	Bacteroides xylanisolvens	ASV_9	ASV_9
15e05255b2aa8ee3524ca61eb207bb18	Sample57	1.335	S10	6	Non-responders	Collinsella	Collinsella aerofaciens	ASV_6	ASV_6
d91b5c77b23b27230a16c7dc4325f4cd	Sample57	0.0996	S10	6	Responders	Roseburia	Roseburia intestinalis	ASV_10	ASV_10
38b7580c13cf081c9f279006c2dc70b9	Sample57	0.0634	S10	6	Non-responders	Bifidobacterium	Bifidobacterium longum	ASV_4	ASV_4
5859c644498bf396619fcca4ed014b8d	Sample57	0.1698	S10	6	Non-responders	Bacteroides	Bacteroides xylanisolvens	ASV_8	ASV_8
2ee585c245a593473acb21bdf1d7a460	Sample57	0.1925	S10	6	Non-responders	Anaerostipes	Anaerostipes hadrus	ASV_7	ASV_7
0ae2ea78213ca741ded6f9b30042d4b1	Sample57	0.0861	S10	6	Non-responders	Anaerostipes	Anaerostipes hadrus	ASV_3	ASV_3
73095392f7c7ecdff313b8558644334c	Sample57	0.1178	S10	6	Non-responders	Anaerostipes	Anaerostipes hadrus	ASV_5	ASV_5
3f3a0eaeea9c0690b6ede1b17b4fd8ce	Sample287	0.2479	S12	6	Responders	Bifidobacterium	Bifidobacterium adolescentis	ASV_1	ASV_1
31c7bc067538dcf7916e8b7cbefa44e5	Sample287	1.235	S12	6	Responders	Anaerostipes	Anaerostipes hadrus	ASV_2	ASV_2
ce0837f50ab0a7abc73bddc82e8b55e6	Sample287	0.5744	S12	6	Non-responders	Bacteroides	Bacteroides xylanisolvens	ASV_9	ASV_9
15e05255b2aa8ee3524ca61eb207bb18	Sample287	0.0724	S12	6	Non-responders	Collinsella	Collinsella aerofaciens	ASV_6	ASV_6
d91b5c77b23b27230a16c7dc4325f4cd	Sample287	0.1879	S12	6	Non-responders	Roseburia	Roseburia intestinalis	ASV_10	ASV_10
38b7580c13cf081c9f279006c2dc70b9	Sample287	0	S12	6	Non-responders	Bifidobacterium	Bifidobacterium longum	ASV_4	ASV_4
5859c644498bf396619fcca4ed014b8d	Sample287	0.3942	S12	6	Responders	Bacteroides	Bacteroides xylanisolvens	ASV_8	ASV_8
2ee585c245a593473acb21bdf1d7a460	Sample287	0.0539	S12	6	Responders	Anaerostipes	Anaerostipes hadrus	ASV_7	ASV_7
0ae2ea78213ca741ded6f9b30042d4b1	Sample287	0.6745	S12	6	Responders	Anaerostipes	Anaerostipes hadrus	ASV_3	ASV_3
73095392f7c7ecdff313b8558644334c	Sample287	0.7237	S12	6	Responders	Anaerostipes	Anaerostipes hadrus	ASV_5	ASV_5
3f3a0eaeea9c0690b6ede1b17b4fd8ce	Sample78	4.1508	S15	6	Responders	Bifidobacterium	Bifidobacterium adolescentis	ASV_1	ASV_1
31c7bc067538dcf7916e8b7cbefa44e5	Sample78	0.9787	S15	6	Non-responders	Anaerostipes	Anaerostipes hadrus	ASV_2	ASV_2
ce0837f50ab0a7abc73bddc82e8b55e6	Sample78	25.4653	S15	6	Responders	Bacteroides	Bacteroides xylanisolvens	ASV_9	ASV_9
15e05255b2aa8ee3524ca61eb207bb18	Sample78	0.206	S15	6	Non-responders	Collinsella	Collinsella aerofaciens	ASV_6	ASV_6
d91b5c77b23b27230a16c7dc4325f4cd	Sample78	0.1383	S15	6	Non-responders	Roseburia	Roseburia intestinalis	ASV_10	ASV_10
38b7580c13cf081c9f279006c2dc70b9	Sample78	0.3713	S15	6	Non-responders	Bifidobacterium	Bifidobacterium longum	ASV_4	ASV_4
5859c644498bf396619fcca4ed014b8d	Sample78	0	S15	6	Non-responders	Bacteroides	Bacteroides xylanisolvens	ASV_8	ASV_8
2ee585c245a593473acb21bdf1d7a460	Sample78	0.2511	S15	6	Non-responders	Anaerostipes	Anaerostipes hadrus	ASV_7	ASV_7
0ae2ea78213ca741ded6f9b30042d4b1	Sample78	0.2075	S15	6	Responders	Anaerostipes	Anaerostipes hadrus	ASV_3	ASV_3
73095392f7c7ecdff313b8558644334c	Sample78	0.3413	S15	6	Responders	Anaerostipes	Anaerostipes hadrus	ASV_5	ASV_5
3f3a0eaeea9c0690b6ede1b17b4fd8ce	Sample83	7.2012	S16	6	Responders	Bifidobacterium	Bifidobacterium adolescentis	ASV_1	ASV_1
31c7bc067538dcf7916e8b7cbefa44e5	Sample83	1.1358	S16	6	Non-responders	Anaerostipes	Anaerostipes hadrus	ASV_2	ASV_2
ce0837f50ab0a7abc73bddc82e8b55e6	Sample83	1.5026	S16	6	Non-responders	Bacteroides	Bacteroides xylanisolvens	ASV_9	ASV_9
15e05255b2aa8ee3524ca61eb207bb18	Sample83	3.5161	S16	6	Responders	Collinsella	Collinsella aerofaciens	ASV_6	ASV_6
d91b5c77b23b27230a16c7dc4325f4cd	Sample83	0.0799	S16	6	Non-responders	Roseburia	Roseburia intestinalis	ASV_10	ASV_10
38b7580c13cf081c9f279006c2dc70b9	Sample83	1.0153	S16	6	Responders	Bifidobacterium	Bifidobacterium longum	ASV_4	ASV_4
5859c644498bf396619fcca4ed014b8d	Sample83	0.4913	S16	6	Non-responders	Bacteroides	Bacteroides xylanisolvens	ASV_8	ASV_8
2ee585c245a593473acb21bdf1d7a460	Sample83	0.3956	S16	6	Responders	Anaerostipes	Anaerostipes hadrus	ASV_7	ASV_7
0ae2ea78213ca741ded6f9b30042d4b1	Sample83	0.2004	S16	6	Non-responders	Anaerostipes	Anaerostipes hadrus	ASV_3	ASV_3
73095392f7c7ecdff313b8558644334c	Sample83	0.0904	S16	6	Responders	Anaerostipes	Anaerostipes hadrus	ASV_5	ASV_5
3f3a0eaeea9c0690b6ede1b17b4fd8ce	Sample93	0.2806	S19	6	Non-responders	Bifidobacterium	Bifidobacterium adolescentis	ASV_1	ASV_1
31c7bc067538dcf7916e8b7cbefa44e5	Sample93	1.3828	S19	6	Non-responders	Anaerostipes	Anaerostipes hadrus	ASV_2	ASV_2
ce0837f50ab0a7abc73bddc82e8b55e6	Sample93	0.958	S19	6	Non-responders	Bacteroides	Bacteroides xylanisolvens	ASV_9	ASV_9
15e05255b2aa8ee3524ca61eb207bb18	Sample93	4.5394	S19	6	Responders	Collinsella	Collinsella aerofaciens	ASV_6	ASV_6
d91b5c77b23b27230a16c7dc4325f4cd	Sample93	0	S19	6	Responders	Roseburia	Roseburia intestinalis	ASV_10	ASV_10
38b7580c13cf081c9f279006c2dc70b9	Sample93	0.489	S19	6	Non-responders	Bifidobacterium	Bifidobacterium longum	ASV_4	ASV_4
5859c644498bf396619fcca4ed014b8d	Sample93	0.2185	S19	6	Non-responders	Bacteroides	Bacteroides xylanisolvens	ASV_8	ASV_8
2ee585c245a593473acb21bdf1d7a460	Sample93	0.1463	S19	6	Non-responders	Anaerostipes	Anaerostipes hadrus	ASV_7	ASV_7
0ae2ea78213ca741ded6f9b30042d4b1	Sample93	0	S19	6	Non-responders	Anaerostipes	Anaerostipes hadrus	ASV_3	ASV_3
73095392f7c7ecdff313b8558644334c	Sample93	0	S19	6	Non-responders	Anaerostipes	Anaerostipes hadrus	ASV_5	ASV_5
3f3a0eaeea9c0690b6ede1b17b4fd8ce	Sample17	11.4818	S2	6	Responders	Bifidobacterium	Bifidobacterium adolescentis	ASV_1	ASV_1
31c7bc067538dcf7916e8b7cbefa44e5	Sample17	1.1978	S2	6	Non-responders	Anaerostipes	Anaerostipes hadrus	ASV_2	ASV_2
ce0837f50ab0a7abc73bddc82e8b55e6	Sample17	0.9177	S2	6	Non-responders	Bacteroides	Bacteroides xylanisolvens	ASV_9	ASV_9
15e05255b2aa8ee3524ca61eb207bb18	Sample17	0.0606	S2	6	Non-responders	Collinsella	Collinsella aerofaciens	ASV_6	ASV_6
d91b5c77b23b27230a16c7dc4325f4cd	Sample17	0.1227	S2	6	Non-responders	Roseburia	Roseburia intestinalis	ASV_10	ASV_10
38b7580c13cf081c9f279006c2dc70b9	Sample17	1.2251	S2	6	Responders	Bifidobacterium	Bifidobacterium longum	ASV_4	ASV_4
5859c644498bf396619fcca4ed014b8d	Sample17	0.268	S2	6	Non-responders	Bacteroides	Bacteroides xylanisolvens	ASV_8	ASV_8
2ee585c245a593473acb21bdf1d7a460	Sample17	0.2635	S2	6	Non-responders	Anaerostipes	Anaerostipes hadrus	ASV_7	ASV_7
0ae2ea78213ca741ded6f9b30042d4b1	Sample17	0.3316	S2	6	Non-responders	Anaerostipes	Anaerostipes hadrus	ASV_3	ASV_3
73095392f7c7ecdff313b8558644334c	Sample17	0.1317	S2	6	Non-responders	Anaerostipes	Anaerostipes hadrus	ASV_5	ASV_5
3f3a0eaeea9c0690b6ede1b17b4fd8ce	Sample336	5.6499	S20	6	Non-responders	Bifidobacterium	Bifidobacterium adolescentis	ASV_1	ASV_1
31c7bc067538dcf7916e8b7cbefa44e5	Sample336	1.7108	S20	6	Responders	Anaerostipes	Anaerostipes hadrus	ASV_2	ASV_2
ce0837f50ab0a7abc73bddc82e8b55e6	Sample336	0.361	S20	6	Non-responders	Bacteroides	Bacteroides xylanisolvens	ASV_9	ASV_9
15e05255b2aa8ee3524ca61eb207bb18	Sample336	1.4872	S20	6	Responders	Collinsella	Collinsella aerofaciens	ASV_6	ASV_6
d91b5c77b23b27230a16c7dc4325f4cd	Sample336	0.2008	S20	6	Non-responders	Roseburia	Roseburia intestinalis	ASV_10	ASV_10
38b7580c13cf081c9f279006c2dc70b9	Sample336	0.4065	S20	6	Non-responders	Bifidobacterium	Bifidobacterium longum	ASV_4	ASV_4
5859c644498bf396619fcca4ed014b8d	Sample336	0	S20	6	Non-responders	Bacteroides	Bacteroides xylanisolvens	ASV_8	ASV_8
2ee585c245a593473acb21bdf1d7a460	Sample336	0.5165	S20	6	Non-responders	Anaerostipes	Anaerostipes hadrus	ASV_7	ASV_7
0ae2ea78213ca741ded6f9b30042d4b1	Sample336	0.0359	S20	6	Non-responders	Anaerostipes	Anaerostipes hadrus	ASV_3	ASV_3
73095392f7c7ecdff313b8558644334c	Sample336	0.3323	S20	6	Non-responders	Anaerostipes	Anaerostipes hadrus	ASV_5	ASV_5
3f3a0eaeea9c0690b6ede1b17b4fd8ce	Sample15	0.6164	S7	6	Non-responders	Bifidobacterium	Bifidobacterium adolescentis	ASV_1	ASV_1
31c7bc067538dcf7916e8b7cbefa44e5	Sample15	1.0364	S7	6	Responders	Anaerostipes	Anaerostipes hadrus	ASV_2	ASV_2
ce0837f50ab0a7abc73bddc82e8b55e6	Sample15	0.3757	S7	6	Responders	Bacteroides	Bacteroides xylanisolvens	ASV_9	ASV_9
15e05255b2aa8ee3524ca61eb207bb18	Sample15	0.2873	S7	6	Non-responders	Collinsella	Collinsella aerofaciens	ASV_6	ASV_6
d91b5c77b23b27230a16c7dc4325f4cd	Sample15	0	S7	6	Non-responders	Roseburia	Roseburia intestinalis	ASV_10	ASV_10
38b7580c13cf081c9f279006c2dc70b9	Sample15	0.3512	S7	6	Non-responders	Bifidobacterium	Bifidobacterium longum	ASV_4	ASV_4
5859c644498bf396619fcca4ed014b8d	Sample15	0.42	S7	6	Non-responders	Bacteroides	Bacteroides xylanisolvens	ASV_8	ASV_8
2ee585c245a593473acb21bdf1d7a460	Sample15	0.3807	S7	6	Non-responders	Anaerostipes	Anaerostipes hadrus	ASV_7	ASV_7
0ae2ea78213ca741ded6f9b30042d4b1	Sample15	0.3487	S7	6	Responders	Anaerostipes	Anaerostipes hadrus	ASV_3	ASV_3
73095392f7c7ecdff313b8558644334c	Sample15	0.2603	S7	6	Non-responders	Anaerostipes	Anaerostipes hadrus	ASV_5	ASV_5
3f3a0eaeea9c0690b6ede1b17b4fd8ce	Sample32	2.3706	S4	6	Non-responders	Bifidobacterium	Bifidobacterium adolescentis	ASV_1	ASV_1
31c7bc067538dcf7916e8b7cbefa44e5	Sample32	0.5787	S4	6	Non-responders	Anaerostipes	Anaerostipes hadrus	ASV_2	ASV_2
ce0837f50ab0a7abc73bddc82e8b55e6	Sample32	0.7857	S4	6	Responders	Bacteroides	Bacteroides xylanisolvens	ASV_9	ASV_9
15e05255b2aa8ee3524ca61eb207bb18	Sample32	0.2515	S4	6	Responders	Collinsella	Collinsella aerofaciens	ASV_6	ASV_6
d91b5c77b23b27230a16c7dc4325f4cd	Sample32	0	S4	6	Non-responders	Roseburia	Roseburia intestinalis	ASV_10	ASV_10
38b7580c13cf081c9f279006c2dc70b9	Sample32	0.2426	S4	6	Non-responders	Bifidobacterium	Bifidobacterium longum	ASV_4	ASV_4
5859c644498bf396619fcca4ed014b8d	Sample32	0.2871	S4	6	Responders	Bacteroides	Bacteroides xylanisolvens	ASV_8	ASV_8
2ee585c245a593473acb21bdf1d7a460	Sample32	0.1224	S4	6	Non-responders	Anaerostipes	Anaerostipes hadrus	ASV_7	ASV_7
0ae2ea78213ca741ded6f9b30042d4b1	Sample32	0	S4	6	Non-responders	Anaerostipes	Anaerostipes hadrus	ASV_3	ASV_3
73095392f7c7ecdff313b8558644334c	Sample32	0	S4	6	Non-responders	Anaerostipes	Anaerostipes hadrus	ASV_5	ASV_5
3f3a0eaeea9c0690b6ede1b17b4fd8ce	Sample27	10.2698	S6	6	Responders	Bifidobacterium	Bifidobacterium adolescentis	ASV_1	ASV_1
31c7bc067538dcf7916e8b7cbefa44e5	Sample27	0.8066	S6	6	Non-responders	Anaerostipes	Anaerostipes hadrus	ASV_2	ASV_2
ce0837f50ab0a7abc73bddc82e8b55e6	Sample27	0.2631	S6	6	Non-responders	Bacteroides	Bacteroides xylanisolvens	ASV_9	ASV_9
15e05255b2aa8ee3524ca61eb207bb18	Sample27	6.547	S6	6	Non-responders	Collinsella	Collinsella aerofaciens	ASV_6	ASV_6
d91b5c77b23b27230a16c7dc4325f4cd	Sample27	0.3028	S6	6	Responders	Roseburia	Roseburia intestinalis	ASV_10	ASV_10
38b7580c13cf081c9f279006c2dc70b9	Sample27	1.36	S6	6	Non-responders	Bifidobacterium	Bifidobacterium longum	ASV_4	ASV_4
5859c644498bf396619fcca4ed014b8d	Sample27	0.2581	S6	6	Non-responders	Bacteroides	Bacteroides xylanisolvens	ASV_8	ASV_8
2ee585c245a593473acb21bdf1d7a460	Sample27	0.3053	S6	6	Non-responders	Anaerostipes	Anaerostipes hadrus	ASV_7	ASV_7
0ae2ea78213ca741ded6f9b30042d4b1	Sample27	0	S6	6	Non-responders	Anaerostipes	Anaerostipes hadrus	ASV_3	ASV_3
73095392f7c7ecdff313b8558644334c	Sample27	0	S6	6	Non-responders	Anaerostipes	Anaerostipes hadrus	ASV_5	ASV_5
3f3a0eaeea9c0690b6ede1b17b4fd8ce	Sample47	13.6875	S8	6	Responders	Bifidobacterium	Bifidobacterium adolescentis	ASV_1	ASV_1
31c7bc067538dcf7916e8b7cbefa44e5	Sample47	8.651	S8	6	Responders	Anaerostipes	Anaerostipes hadrus	ASV_2	ASV_2
ce0837f50ab0a7abc73bddc82e8b55e6	Sample47	0.4073	S8	6	Non-responders	Bacteroides	Bacteroides xylanisolvens	ASV_9	ASV_9
15e05255b2aa8ee3524ca61eb207bb18	Sample47	0.2003	S8	6	Non-responders	Collinsella	Collinsella aerofaciens	ASV_6	ASV_6
d91b5c77b23b27230a16c7dc4325f4cd	Sample47	0	S8	6	Non-responders	Roseburia	Roseburia intestinalis	ASV_10	ASV_10
38b7580c13cf081c9f279006c2dc70b9	Sample47	3.6177	S8	6	Responders	Bifidobacterium	Bifidobacterium longum	ASV_4	ASV_4
5859c644498bf396619fcca4ed014b8d	Sample47	0.4368	S8	6	Non-responders	Bacteroides	Bacteroides xylanisolvens	ASV_8	ASV_8
2ee585c245a593473acb21bdf1d7a460	Sample47	0.9672	S8	6	Responders	Anaerostipes	Anaerostipes hadrus	ASV_7	ASV_7
0ae2ea78213ca741ded6f9b30042d4b1	Sample47	0	S8	6	Non-responders	Anaerostipes	Anaerostipes hadrus	ASV_3	ASV_3
73095392f7c7ecdff313b8558644334c	Sample47	0	S8	6	Non-responders	Anaerostipes	Anaerostipes hadrus	ASV_5	ASV_5
3f3a0eaeea9c0690b6ede1b17b4fd8ce	Sample297	2.1562	S1	7	Responders	Bifidobacterium	Bifidobacterium adolescentis	ASV_1	ASV_1
31c7bc067538dcf7916e8b7cbefa44e5	Sample297	2.7087	S1	7	Responders	Anaerostipes	Anaerostipes hadrus	ASV_2	ASV_2
ce0837f50ab0a7abc73bddc82e8b55e6	Sample297	4.7123	S1	7	Non-responders	Bacteroides	Bacteroides xylanisolvens	ASV_9	ASV_9
15e05255b2aa8ee3524ca61eb207bb18	Sample297	0.4342	S1	7	Responders	Collinsella	Collinsella aerofaciens	ASV_6	ASV_6
d91b5c77b23b27230a16c7dc4325f4cd	Sample297	0.0623	S1	7	Non-responders	Roseburia	Roseburia intestinalis	ASV_10	ASV_10
38b7580c13cf081c9f279006c2dc70b9	Sample297	0.1053	S1	7	Responders	Bifidobacterium	Bifidobacterium longum	ASV_4	ASV_4
5859c644498bf396619fcca4ed014b8d	Sample297	0	S1	7	Non-responders	Bacteroides	Bacteroides xylanisolvens	ASV_8	ASV_8
2ee585c245a593473acb21bdf1d7a460	Sample297	0	S1	7	Non-responders	Anaerostipes	Anaerostipes hadrus	ASV_7	ASV_7
0ae2ea78213ca741ded6f9b30042d4b1	Sample297	1.6231	S1	7	Responders	Anaerostipes	Anaerostipes hadrus	ASV_3	ASV_3
73095392f7c7ecdff313b8558644334c	Sample297	0	S1	7	Non-responders	Anaerostipes	Anaerostipes hadrus	ASV_5	ASV_5
3f3a0eaeea9c0690b6ede1b17b4fd8ce	Sample353	0	S10	7	Non-responders	Bifidobacterium	Bifidobacterium adolescentis	ASV_1	ASV_1
31c7bc067538dcf7916e8b7cbefa44e5	Sample353	0.0456	S10	7	Non-responders	Anaerostipes	Anaerostipes hadrus	ASV_2	ASV_2
ce0837f50ab0a7abc73bddc82e8b55e6	Sample353	0	S10	7	Non-responders	Bacteroides	Bacteroides xylanisolvens	ASV_9	ASV_9
15e05255b2aa8ee3524ca61eb207bb18	Sample353	0.4965	S10	7	Non-responders	Collinsella	Collinsella aerofaciens	ASV_6	ASV_6
d91b5c77b23b27230a16c7dc4325f4cd	Sample353	0	S10	7	Responders	Roseburia	Roseburia intestinalis	ASV_10	ASV_10
38b7580c13cf081c9f279006c2dc70b9	Sample353	0	S10	7	Non-responders	Bifidobacterium	Bifidobacterium longum	ASV_4	ASV_4
5859c644498bf396619fcca4ed014b8d	Sample353	0	S10	7	Non-responders	Bacteroides	Bacteroides xylanisolvens	ASV_8	ASV_8
2ee585c245a593473acb21bdf1d7a460	Sample353	0.0621	S10	7	Non-responders	Anaerostipes	Anaerostipes hadrus	ASV_7	ASV_7
0ae2ea78213ca741ded6f9b30042d4b1	Sample353	0	S10	7	Non-responders	Anaerostipes	Anaerostipes hadrus	ASV_3	ASV_3
73095392f7c7ecdff313b8558644334c	Sample353	0	S10	7	Non-responders	Anaerostipes	Anaerostipes hadrus	ASV_5	ASV_5
3f3a0eaeea9c0690b6ede1b17b4fd8ce	Sample306	0.0119	S11	7	Non-responders	Bifidobacterium	Bifidobacterium adolescentis	ASV_1	ASV_1
31c7bc067538dcf7916e8b7cbefa44e5	Sample306	0.9161	S11	7	Responders	Anaerostipes	Anaerostipes hadrus	ASV_2	ASV_2
ce0837f50ab0a7abc73bddc82e8b55e6	Sample306	0.0297	S11	7	Non-responders	Bacteroides	Bacteroides xylanisolvens	ASV_9	ASV_9
15e05255b2aa8ee3524ca61eb207bb18	Sample306	0	S11	7	Non-responders	Collinsella	Collinsella aerofaciens	ASV_6	ASV_6
d91b5c77b23b27230a16c7dc4325f4cd	Sample306	0	S11	7	Non-responders	Roseburia	Roseburia intestinalis	ASV_10	ASV_10
38b7580c13cf081c9f279006c2dc70b9	Sample306	0	S11	7	Non-responders	Bifidobacterium	Bifidobacterium longum	ASV_4	ASV_4
5859c644498bf396619fcca4ed014b8d	Sample306	0	S11	7	Non-responders	Bacteroides	Bacteroides xylanisolvens	ASV_8	ASV_8
2ee585c245a593473acb21bdf1d7a460	Sample306	0.0131	S11	7	Non-responders	Anaerostipes	Anaerostipes hadrus	ASV_7	ASV_7
0ae2ea78213ca741ded6f9b30042d4b1	Sample306	0.0297	S11	7	Responders	Anaerostipes	Anaerostipes hadrus	ASV_3	ASV_3
73095392f7c7ecdff313b8558644334c	Sample306	0.0738	S11	7	Responders	Anaerostipes	Anaerostipes hadrus	ASV_5	ASV_5
3f3a0eaeea9c0690b6ede1b17b4fd8ce	Sample355	0.0239	S12	7	Responders	Bifidobacterium	Bifidobacterium adolescentis	ASV_1	ASV_1
31c7bc067538dcf7916e8b7cbefa44e5	Sample355	5.358	S12	7	Responders	Anaerostipes	Anaerostipes hadrus	ASV_2	ASV_2
ce0837f50ab0a7abc73bddc82e8b55e6	Sample355	0	S12	7	Non-responders	Bacteroides	Bacteroides xylanisolvens	ASV_9	ASV_9
15e05255b2aa8ee3524ca61eb207bb18	Sample355	0	S12	7	Non-responders	Collinsella	Collinsella aerofaciens	ASV_6	ASV_6
d91b5c77b23b27230a16c7dc4325f4cd	Sample355	0	S12	7	Non-responders	Roseburia	Roseburia intestinalis	ASV_10	ASV_10
38b7580c13cf081c9f279006c2dc70b9	Sample355	0	S12	7	Non-responders	Bifidobacterium	Bifidobacterium longum	ASV_4	ASV_4
5859c644498bf396619fcca4ed014b8d	Sample355	0	S12	7	Responders	Bacteroides	Bacteroides xylanisolvens	ASV_8	ASV_8
2ee585c245a593473acb21bdf1d7a460	Sample355	0.1111	S12	7	Responders	Anaerostipes	Anaerostipes hadrus	ASV_7	ASV_7
0ae2ea78213ca741ded6f9b30042d4b1	Sample355	2.748	S12	7	Responders	Anaerostipes	Anaerostipes hadrus	ASV_3	ASV_3
73095392f7c7ecdff313b8558644334c	Sample355	2.9457	S12	7	Responders	Anaerostipes	Anaerostipes hadrus	ASV_5	ASV_5
3f3a0eaeea9c0690b6ede1b17b4fd8ce	Sample307	8.755	S13	7	Responders	Bifidobacterium	Bifidobacterium adolescentis	ASV_1	ASV_1
31c7bc067538dcf7916e8b7cbefa44e5	Sample307	0.1097	S13	7	Non-responders	Anaerostipes	Anaerostipes hadrus	ASV_2	ASV_2
ce0837f50ab0a7abc73bddc82e8b55e6	Sample307	0.2267	S13	7	Responders	Bacteroides	Bacteroides xylanisolvens	ASV_9	ASV_9
15e05255b2aa8ee3524ca61eb207bb18	Sample307	1.013	S13	7	Non-responders	Collinsella	Collinsella aerofaciens	ASV_6	ASV_6
d91b5c77b23b27230a16c7dc4325f4cd	Sample307	0	S13	7	Responders	Roseburia	Roseburia intestinalis	ASV_10	ASV_10
38b7580c13cf081c9f279006c2dc70b9	Sample307	0	S13	7	Non-responders	Bifidobacterium	Bifidobacterium longum	ASV_4	ASV_4
5859c644498bf396619fcca4ed014b8d	Sample307	2.9774	S13	7	Responders	Bacteroides	Bacteroides xylanisolvens	ASV_8	ASV_8
2ee585c245a593473acb21bdf1d7a460	Sample307	0.2014	S13	7	Non-responders	Anaerostipes	Anaerostipes hadrus	ASV_7	ASV_7
0ae2ea78213ca741ded6f9b30042d4b1	Sample307	0.0048	S13	7	Non-responders	Anaerostipes	Anaerostipes hadrus	ASV_3	ASV_3
73095392f7c7ecdff313b8558644334c	Sample307	0.1146	S13	7	Non-responders	Anaerostipes	Anaerostipes hadrus	ASV_5	ASV_5
3f3a0eaeea9c0690b6ede1b17b4fd8ce	Sample356	5.9735	S14	7	Responders	Bifidobacterium	Bifidobacterium adolescentis	ASV_1	ASV_1
31c7bc067538dcf7916e8b7cbefa44e5	Sample356	0.748	S14	7	Non-responders	Anaerostipes	Anaerostipes hadrus	ASV_2	ASV_2
ce0837f50ab0a7abc73bddc82e8b55e6	Sample356	1.032	S14	7	Non-responders	Bacteroides	Bacteroides xylanisolvens	ASV_9	ASV_9
15e05255b2aa8ee3524ca61eb207bb18	Sample356	0.4057	S14	7	Non-responders	Collinsella	Collinsella aerofaciens	ASV_6	ASV_6
d91b5c77b23b27230a16c7dc4325f4cd	Sample356	0	S14	7	Non-responders	Roseburia	Roseburia intestinalis	ASV_10	ASV_10
38b7580c13cf081c9f279006c2dc70b9	Sample356	0.2667	S14	7	Non-responders	Bifidobacterium	Bifidobacterium longum	ASV_4	ASV_4
5859c644498bf396619fcca4ed014b8d	Sample356	1.5	S14	7	Responders	Bacteroides	Bacteroides xylanisolvens	ASV_8	ASV_8
2ee585c245a593473acb21bdf1d7a460	Sample356	0.2646	S14	7	Non-responders	Anaerostipes	Anaerostipes hadrus	ASV_7	ASV_7
0ae2ea78213ca741ded6f9b30042d4b1	Sample356	0.0153	S14	7	Responders	Anaerostipes	Anaerostipes hadrus	ASV_3	ASV_3
73095392f7c7ecdff313b8558644334c	Sample356	0.2452	S14	7	Responders	Anaerostipes	Anaerostipes hadrus	ASV_5	ASV_5
3f3a0eaeea9c0690b6ede1b17b4fd8ce	Sample320	5.0967	S15	7	Responders	Bifidobacterium	Bifidobacterium adolescentis	ASV_1	ASV_1
31c7bc067538dcf7916e8b7cbefa44e5	Sample320	0.779	S15	7	Non-responders	Anaerostipes	Anaerostipes hadrus	ASV_2	ASV_2
ce0837f50ab0a7abc73bddc82e8b55e6	Sample320	17.2212	S15	7	Responders	Bacteroides	Bacteroides xylanisolvens	ASV_9	ASV_9
15e05255b2aa8ee3524ca61eb207bb18	Sample320	0.015	S15	7	Non-responders	Collinsella	Collinsella aerofaciens	ASV_6	ASV_6
d91b5c77b23b27230a16c7dc4325f4cd	Sample320	0.1873	S15	7	Non-responders	Roseburia	Roseburia intestinalis	ASV_10	ASV_10
38b7580c13cf081c9f279006c2dc70b9	Sample320	0.4989	S15	7	Non-responders	Bifidobacterium	Bifidobacterium longum	ASV_4	ASV_4
5859c644498bf396619fcca4ed014b8d	Sample320	0.012	S15	7	Non-responders	Bacteroides	Bacteroides xylanisolvens	ASV_8	ASV_8
2ee585c245a593473acb21bdf1d7a460	Sample320	0.2607	S15	7	Non-responders	Anaerostipes	Anaerostipes hadrus	ASV_7	ASV_7
0ae2ea78213ca741ded6f9b30042d4b1	Sample320	0.1019	S15	7	Responders	Anaerostipes	Anaerostipes hadrus	ASV_3	ASV_3
73095392f7c7ecdff313b8558644334c	Sample320	0.37	S15	7	Responders	Anaerostipes	Anaerostipes hadrus	ASV_5	ASV_5
3f3a0eaeea9c0690b6ede1b17b4fd8ce	Sample357	18.4066	S16	7	Responders	Bifidobacterium	Bifidobacterium adolescentis	ASV_1	ASV_1
31c7bc067538dcf7916e8b7cbefa44e5	Sample357	0.862	S16	7	Non-responders	Anaerostipes	Anaerostipes hadrus	ASV_2	ASV_2
ce0837f50ab0a7abc73bddc82e8b55e6	Sample357	0.3716	S16	7	Non-responders	Bacteroides	Bacteroides xylanisolvens	ASV_9	ASV_9
15e05255b2aa8ee3524ca61eb207bb18	Sample357	4.8176	S16	7	Responders	Collinsella	Collinsella aerofaciens	ASV_6	ASV_6
d91b5c77b23b27230a16c7dc4325f4cd	Sample357	0	S16	7	Non-responders	Roseburia	Roseburia intestinalis	ASV_10	ASV_10
38b7580c13cf081c9f279006c2dc70b9	Sample357	0.5818	S16	7	Responders	Bifidobacterium	Bifidobacterium longum	ASV_4	ASV_4
5859c644498bf396619fcca4ed014b8d	Sample357	0.1002	S16	7	Non-responders	Bacteroides	Bacteroides xylanisolvens	ASV_8	ASV_8
2ee585c245a593473acb21bdf1d7a460	Sample357	0.3317	S16	7	Responders	Anaerostipes	Anaerostipes hadrus	ASV_7	ASV_7
0ae2ea78213ca741ded6f9b30042d4b1	Sample357	0.1566	S16	7	Non-responders	Anaerostipes	Anaerostipes hadrus	ASV_3	ASV_3
73095392f7c7ecdff313b8558644334c	Sample357	0.0516	S16	7	Responders	Anaerostipes	Anaerostipes hadrus	ASV_5	ASV_5
3f3a0eaeea9c0690b6ede1b17b4fd8ce	Sample309	0.0132	S17	7	Responders	Bifidobacterium	Bifidobacterium adolescentis	ASV_1	ASV_1
31c7bc067538dcf7916e8b7cbefa44e5	Sample309	1.9065	S17	7	Non-responders	Anaerostipes	Anaerostipes hadrus	ASV_2	ASV_2
ce0837f50ab0a7abc73bddc82e8b55e6	Sample309	0	S17	7	Non-responders	Bacteroides	Bacteroides xylanisolvens	ASV_9	ASV_9
15e05255b2aa8ee3524ca61eb207bb18	Sample309	0.9071	S17	7	Non-responders	Collinsella	Collinsella aerofaciens	ASV_6	ASV_6
d91b5c77b23b27230a16c7dc4325f4cd	Sample309	0	S17	7	Non-responders	Roseburia	Roseburia intestinalis	ASV_10	ASV_10
38b7580c13cf081c9f279006c2dc70b9	Sample309	0	S17	7	Non-responders	Bifidobacterium	Bifidobacterium longum	ASV_4	ASV_4
5859c644498bf396619fcca4ed014b8d	Sample309	0	S17	7	Non-responders	Bacteroides	Bacteroides xylanisolvens	ASV_8	ASV_8
2ee585c245a593473acb21bdf1d7a460	Sample309	1.0967	S17	7	Non-responders	Anaerostipes	Anaerostipes hadrus	ASV_7	ASV_7
0ae2ea78213ca741ded6f9b30042d4b1	Sample309	0.0528	S17	7	Responders	Anaerostipes	Anaerostipes hadrus	ASV_3	ASV_3
73095392f7c7ecdff313b8558644334c	Sample309	0.7817	S17	7	Non-responders	Anaerostipes	Anaerostipes hadrus	ASV_5	ASV_5
3f3a0eaeea9c0690b6ede1b17b4fd8ce	Sample358	10.3867	S18	7	Non-responders	Bifidobacterium	Bifidobacterium adolescentis	ASV_1	ASV_1
31c7bc067538dcf7916e8b7cbefa44e5	Sample358	2.2518	S18	7	Responders	Anaerostipes	Anaerostipes hadrus	ASV_2	ASV_2
ce0837f50ab0a7abc73bddc82e8b55e6	Sample358	0.0467	S18	7	Non-responders	Bacteroides	Bacteroides xylanisolvens	ASV_9	ASV_9
15e05255b2aa8ee3524ca61eb207bb18	Sample358	3.8852	S18	7	Non-responders	Collinsella	Collinsella aerofaciens	ASV_6	ASV_6
d91b5c77b23b27230a16c7dc4325f4cd	Sample358	0.0477	S18	7	Non-responders	Roseburia	Roseburia intestinalis	ASV_10	ASV_10
38b7580c13cf081c9f279006c2dc70b9	Sample358	0.2873	S18	7	Non-responders	Bifidobacterium	Bifidobacterium longum	ASV_4	ASV_4
5859c644498bf396619fcca4ed014b8d	Sample358	0	S18	7	Non-responders	Bacteroides	Bacteroides xylanisolvens	ASV_8	ASV_8
2ee585c245a593473acb21bdf1d7a460	Sample358	1.5299	S18	7	Non-responders	Anaerostipes	Anaerostipes hadrus	ASV_7	ASV_7
0ae2ea78213ca741ded6f9b30042d4b1	Sample358	0.0569	S18	7	Non-responders	Anaerostipes	Anaerostipes hadrus	ASV_3	ASV_3
73095392f7c7ecdff313b8558644334c	Sample358	1.3096	S18	7	Non-responders	Anaerostipes	Anaerostipes hadrus	ASV_5	ASV_5
3f3a0eaeea9c0690b6ede1b17b4fd8ce	Sample311	0	S19	7	Non-responders	Bifidobacterium	Bifidobacterium adolescentis	ASV_1	ASV_1
31c7bc067538dcf7916e8b7cbefa44e5	Sample311	2.4918	S19	7	Non-responders	Anaerostipes	Anaerostipes hadrus	ASV_2	ASV_2
ce0837f50ab0a7abc73bddc82e8b55e6	Sample311	0.1157	S19	7	Non-responders	Bacteroides	Bacteroides xylanisolvens	ASV_9	ASV_9
15e05255b2aa8ee3524ca61eb207bb18	Sample311	11.0599	S19	7	Responders	Collinsella	Collinsella aerofaciens	ASV_6	ASV_6
d91b5c77b23b27230a16c7dc4325f4cd	Sample311	0.0175	S19	7	Responders	Roseburia	Roseburia intestinalis	ASV_10	ASV_10
38b7580c13cf081c9f279006c2dc70b9	Sample311	1.082	S19	7	Non-responders	Bifidobacterium	Bifidobacterium longum	ASV_4	ASV_4
5859c644498bf396619fcca4ed014b8d	Sample311	0	S19	7	Non-responders	Bacteroides	Bacteroides xylanisolvens	ASV_8	ASV_8
2ee585c245a593473acb21bdf1d7a460	Sample311	0	S19	7	Non-responders	Anaerostipes	Anaerostipes hadrus	ASV_7	ASV_7
0ae2ea78213ca741ded6f9b30042d4b1	Sample311	0	S19	7	Non-responders	Anaerostipes	Anaerostipes hadrus	ASV_3	ASV_3
73095392f7c7ecdff313b8558644334c	Sample311	0	S19	7	Non-responders	Anaerostipes	Anaerostipes hadrus	ASV_5	ASV_5
3f3a0eaeea9c0690b6ede1b17b4fd8ce	Sample346	16.9713	S2	7	Responders	Bifidobacterium	Bifidobacterium adolescentis	ASV_1	ASV_1
31c7bc067538dcf7916e8b7cbefa44e5	Sample346	0.8298	S2	7	Non-responders	Anaerostipes	Anaerostipes hadrus	ASV_2	ASV_2
ce0837f50ab0a7abc73bddc82e8b55e6	Sample346	0	S2	7	Non-responders	Bacteroides	Bacteroides xylanisolvens	ASV_9	ASV_9
15e05255b2aa8ee3524ca61eb207bb18	Sample346	0	S2	7	Non-responders	Collinsella	Collinsella aerofaciens	ASV_6	ASV_6
d91b5c77b23b27230a16c7dc4325f4cd	Sample346	0	S2	7	Non-responders	Roseburia	Roseburia intestinalis	ASV_10	ASV_10
38b7580c13cf081c9f279006c2dc70b9	Sample346	2.6903	S2	7	Responders	Bifidobacterium	Bifidobacterium longum	ASV_4	ASV_4
5859c644498bf396619fcca4ed014b8d	Sample346	0.1019	S2	7	Non-responders	Bacteroides	Bacteroides xylanisolvens	ASV_8	ASV_8
2ee585c245a593473acb21bdf1d7a460	Sample346	0.1657	S2	7	Non-responders	Anaerostipes	Anaerostipes hadrus	ASV_7	ASV_7
0ae2ea78213ca741ded6f9b30042d4b1	Sample346	0	S2	7	Non-responders	Anaerostipes	Anaerostipes hadrus	ASV_3	ASV_3
73095392f7c7ecdff313b8558644334c	Sample346	0	S2	7	Non-responders	Anaerostipes	Anaerostipes hadrus	ASV_5	ASV_5
3f3a0eaeea9c0690b6ede1b17b4fd8ce	Sample176	0.0809	S7	7	Non-responders	Bifidobacterium	Bifidobacterium adolescentis	ASV_1	ASV_1
31c7bc067538dcf7916e8b7cbefa44e5	Sample176	0.49	S7	7	Responders	Anaerostipes	Anaerostipes hadrus	ASV_2	ASV_2
ce0837f50ab0a7abc73bddc82e8b55e6	Sample176	1.5632	S7	7	Responders	Bacteroides	Bacteroides xylanisolvens	ASV_9	ASV_9
15e05255b2aa8ee3524ca61eb207bb18	Sample176	0.0907	S7	7	Non-responders	Collinsella	Collinsella aerofaciens	ASV_6	ASV_6
d91b5c77b23b27230a16c7dc4325f4cd	Sample176	0.1274	S7	7	Non-responders	Roseburia	Roseburia intestinalis	ASV_10	ASV_10
38b7580c13cf081c9f279006c2dc70b9	Sample176	0.2548	S7	7	Non-responders	Bifidobacterium	Bifidobacterium longum	ASV_4	ASV_4
5859c644498bf396619fcca4ed014b8d	Sample176	1.5681	S7	7	Non-responders	Bacteroides	Bacteroides xylanisolvens	ASV_8	ASV_8
2ee585c245a593473acb21bdf1d7a460	Sample176	0.174	S7	7	Non-responders	Anaerostipes	Anaerostipes hadrus	ASV_7	ASV_7
0ae2ea78213ca741ded6f9b30042d4b1	Sample176	0.1323	S7	7	Responders	Anaerostipes	Anaerostipes hadrus	ASV_3	ASV_3
[truncated: 921 more rows]

[truncated: 2 more sheets: 2B1, 2B2]
